# Supplementary material for: (Cyclo­hexa­necarboxyl­ato)bis­(di-2-pyridylamine)zinc(II) nitrate monohydrate
Source: Acta Crystallogr Sect E Struct Rep Online. 2009 Aug 29;65(Pt 9):m1144–5. doi: 10.1107/S1600536809033443 (PMC2970129; doi:10.1107/S1600536809033443)
Supplement: Supplementary file 1 [file e-65-m1144-sup1.cif]

##############################################################################
###                                                                        ###
###        Electronic paper (Acta Crystallographica Section E)             ###
###                                                                        ###
##############################################################################
#                                                                            #
# This CIF contains the data in a paper accepted for publication in Acta     #
# Crystallographica Section E. It conforms to the requirements of Notes      #
# for Authors for Section E, and has been peer reviewed under the auspices   #
# of the IUCr Commission on Journals.                                        #
#                                                                            #
# Full details of the Crystallographic Information File format               #
# are given in the paper "The Crystallographic Information File (CIF):       #
# a New Standard Archive File for Crystallography" by S. R. Hall, F. H.      #
# Allen and I. D. Brown [Acta Cryst. (1991), A47, 655-685].                  #
#                                                                            #
# The current version of the core CIF dictionary is obtainable from          #
# ftp://ftp.iucr.org/pub/cif_core.dic. The current version number is 2.4.    #
#                                                                            #
# Software is freely available for graphical display of the structure(s) in  #
# this CIF.  For information consult the CIF home page http://www.iucr.org/  #
# cif/home.html                                                              #
#                                                                            #
# This file may be used for bona fide research purposes within the           #
# scientific community so long as proper attribution is given to the journal # 
# article from which it was obtained.                                        #
#                                                                            #
##############################################################################
                                             
data_global
_audit_creation_method     'form.cif (version 2.0)'
_journal_data_validation_number     ?
_journal_date_recd_electronic     2009-08-15
_journal_date_accepted     2009-08-21
_journal_name_full     'Acta Crystallographica, Section E'
_journal_year     2009
_journal_volume     65
_journal_issue      9
_journal_page_first     m1144
_journal_page_last     m1145
_journal_paper_category     QM
_journal_coeditor_code     HB5052
_publ_contact_author_name     'Zeng, Qing-Fu'
_publ_contact_author_address
;
Engineering Research Center for Clean Production of Textile Dyeing and Printing
Ministry of Education
Wuhan 430073
People's Republic of China
;
_publ_contact_author_email     'qfzeng@wuse.edu.cn'
_publ_contact_author_fax     '0086-27-87611779'
_publ_contact_author_phone     '0086-27-87611779'
_publ_section_title
;
(Cyclohexanecarboxylato)bis(di-2-pyridylamine)zinc(II) nitrate monohydrate
;
loop_
    _publ_author_name
    _publ_author_address
    'Cai, Ying-Jie'
;
Engineering Research Center for Clean Production of Textile Dyeing and Printing
Ministry of Education
Wuhan 430073
People's Republic of China
;
    'Yang, Jun'
;
Engineering Research Center for Clean Production of Textile Dyeing and Printing
Ministry of Education
Wuhan 430073
People's Republic of China
;
    'Huang, Peng'
;
Engineering Research Center for Clean Production of Textile Dyeing and Printing
Ministry of Education
Wuhan 430073
People's Republic of China
;
    'Lei, Lei'
;
Engineering Research Center for Clean Production of Textile Dyeing and Printing
Ministry of Education
Wuhan 430073
People's Republic of China
;
    'Zeng, Qing-Fu'
;
Engineering Research Center for Clean Production of Textile Dyeing and Printing
Ministry of Education
Wuhan 430073
People's Republic of China
;
data_I
_audit_creation_method     SHELXL-97
_chemical_name_systematic
;
(Cyclohexanecarboxylato)bis(di-2-pyridylamine)zinc(II) nitrate monohydrate
;
_chemical_name_common     ?
_chemical_formula_moiety     'C27 H29 N6 O2 Zn +, N O3 -, H2 O'
_chemical_formula_sum     'C27 H31 N7 O6 Zn'
_chemical_formula_iupac     '[Zn (C7 H11 O2) (C10 H9 N3)2] N O3, H2 O'
_chemical_formula_weight     614.96
_chemical_melting_point     ?
_symmetry_cell_setting     triclinic
_symmetry_space_group_name_H-M     'P -1'
_symmetry_space_group_name_Hall     '-P 1'
loop_
    _symmetry_equiv_pos_as_xyz
    'x, y, z'
    '-x, -y, -z'
_cell_length_a     10.4856(3)
_cell_length_b     11.6116(13)
_cell_length_c     13.4876(13)
_cell_angle_alpha     107.526(3)
_cell_angle_beta     106.016(3)
_cell_angle_gamma     99.706(3)
_cell_volume     1447.3(2)
_cell_formula_units_Z     2
_cell_measurement_reflns_used     25
_cell_measurement_theta_min     9
_cell_measurement_theta_max     12
_cell_measurement_temperature     296(2)
_exptl_crystal_description     block
_exptl_crystal_colour     colorless
_exptl_crystal_size_max     0.32
_exptl_crystal_size_mid     0.26
_exptl_crystal_size_min     0.20
_exptl_crystal_density_diffrn     1.411
_exptl_crystal_density_meas     ?
_exptl_crystal_density_method     'not measured'
_exptl_crystal_F_000     640
_exptl_absorpt_coefficient_mu     0.901
_exptl_absorpt_correction_type     psi-scan
_exptl_absorpt_process_details     '(North <i>et al.</i>,  1968)'
_exptl_absorpt_correction_T_min     0.761
_exptl_absorpt_correction_T_max     0.840
_exptl_special_details
;
;
_diffrn_ambient_temperature     296(2)
_diffrn_radiation_type     MoK\a
_diffrn_radiation_wavelength     0.71073
_diffrn_radiation_source     'fine-focus sealed tube'
_diffrn_radiation_monochromator     graphite
_diffrn_measurement_device_type     'Enraf--Nonius CAD-4'
_diffrn_measurement_method     \w/2\q
_diffrn_detector_area_resol_mean     ?
_diffrn_reflns_number     8944
_diffrn_reflns_av_R_equivalents     0.0135
_diffrn_reflns_av_sigmaI/netI     0.0290
_diffrn_reflns_theta_min     1.69
_diffrn_reflns_theta_max     27.00
_diffrn_reflns_theta_full     27.00
_diffrn_measured_fraction_theta_max     0.977
_diffrn_measured_fraction_theta_full     0.977
_diffrn_reflns_limit_h_min     -12
_diffrn_reflns_limit_h_max     13
_diffrn_reflns_limit_k_min     -14
_diffrn_reflns_limit_k_max     13
_diffrn_reflns_limit_l_min     -17
_diffrn_reflns_limit_l_max     17
_diffrn_standards_number     200
_diffrn_standards_interval_count     3
_diffrn_standards_interval_time     120
_diffrn_standards_decay_%     1
_refine_special_details
;
Refinement of <i>F</i>^2^ against ALL reflections. The weighted <i>R</i>-factor
<i>wR</i> and goodness of fit <i>S</i> are based on <i>F</i>^2^, conventional
<i>R</i>-factors <i>R</i> are based on <i>F</i>, with <i>F</i> set to zero for
negative <i>F</i>^2^. The threshold expression of <i>F</i>^2^ >
\s(<i>F</i>^2^) is used only for calculating <i>R</i>-factors(gt) <i>etc</i>.
and is not relevant to the choice of reflections for refinement.
<i>R</i>-factors based on <i>F</i>^2^ are statistically about twice as large
as those based on <i>F</i>, and <i>R</i>- factors based on ALL data will be
even larger.
;
_reflns_number_total     6182
_reflns_number_gt     5178
_reflns_threshold_expression     I>2\s(I)
_refine_ls_structure_factor_coef     Fsqd
_refine_ls_matrix_type     full
_refine_ls_R_factor_all     0.0495
_refine_ls_R_factor_gt     0.0393
_refine_ls_wR_factor_gt     0.1025
_refine_ls_wR_factor_ref     0.1091
_refine_ls_goodness_of_fit_ref     1.032
_refine_ls_restrained_S_all     1.032
_refine_ls_number_reflns     6182
_refine_ls_number_parameters     386
_refine_ls_number_restraints     3
_refine_ls_hydrogen_treatment     mixed
_refine_ls_weighting_scheme     calc
_refine_ls_weighting_details
         'calc w=1/[\s^2^(Fo^2^)+(0.0559P)^2^+0.6885P] where P=(Fo^2^+2Fc^2^)/3'
_atom_sites_solution_hydrogens     geom
_atom_sites_solution_primary     direct
_atom_sites_solution_secondary     difmap
_refine_ls_shift/su_max     0.001
_refine_ls_shift/su_mean     0.000
_refine_diff_density_max     0.464
_refine_diff_density_min     -0.337
_refine_ls_extinction_method     none
_refine_ls_extinction_coef     ?
loop_
    _atom_type_symbol
    _atom_type_description
    _atom_type_scat_dispersion_real
    _atom_type_scat_dispersion_imag
    _atom_type_scat_source
    'C' 'C' 0.0033 0.0016
                         'International Tables Vol C Tables 4.2.6.8 and 6.1.1.4'
    'H' 'H' 0.0000 0.0000
                         'International Tables Vol C Tables 4.2.6.8 and 6.1.1.4'
    'N' 'N' 0.0061 0.0033
                         'International Tables Vol C Tables 4.2.6.8 and 6.1.1.4'
    'O' 'O' 0.0106 0.0060
                         'International Tables Vol C Tables 4.2.6.8 and 6.1.1.4'
    'Zn' 'Zn' 0.2839 1.4301
                         'International Tables Vol C Tables 4.2.6.8 and 6.1.1.4'
_computing_data_collection     'CAD-4 Software (Enraf--Nonius, 1989)'
_computing_cell_refinement     'CAD-4 Software (Enraf--Nonius, 1989)'
_computing_data_reduction     'XCAD4 (Harms & Wocadlo, 1995)'
_computing_structure_solution     'SHELXS97 (Sheldrick, 2008)'
_computing_structure_refinement     'SHELXL97 (Sheldrick, 2008)'
_computing_molecular_graphics     'SHELXTL (Sheldrick, 2008)'
_computing_publication_material     'SHELXTL (Sheldrick, 2008)'
loop_
    _atom_site_type_symbol
    _atom_site_label
    _atom_site_fract_x
    _atom_site_fract_y
    _atom_site_fract_z
    _atom_site_U_iso_or_equiv
    _atom_site_adp_type
    _atom_site_calc_flag
    _atom_site_refinement_flags
    _atom_site_occupancy
    _atom_site_disorder_assembly
    _atom_site_disorder_group
    C C1 0.1292(3) 0.8840(3) 0.4961(3) 0.0615(8) Uani d . 1 . .
    H H1A 0.0511 0.8886 0.4402 0.074 Uiso calc R 1 . .
    H H1B 0.2095 0.9486 0.5075 0.074 Uiso calc R 1 . .
    C C2 0.1004(4) 0.9075(3) 0.6045(3) 0.0724(10) Uani d . 1 . .
    H H2A 0.1822 0.9114 0.6623 0.087 Uiso calc R 1 . .
    H H2B 0.0798 0.9878 0.6267 0.087 Uiso calc R 1 . .
    C C3 -0.0192(4) 0.8051(4) 0.5925(3) 0.0811(11) Uani d . 1 . .
    H H3A -0.0298 0.8188 0.6640 0.097 Uiso calc R 1 . .
    H H3B -0.1035 0.8086 0.5422 0.097 Uiso calc R 1 . .
    C C4 0.0032(3) 0.6775(4) 0.5488(3) 0.0757(10) Uani d . 1 . .
    H H4A 0.0802 0.6703 0.6039 0.091 Uiso calc R 1 . .
    H H4B -0.0783 0.6135 0.5363 0.091 Uiso calc R 1 . .
    C C5 0.0320(3) 0.6546(3) 0.4428(3) 0.0630(8) Uani d . 1 . .
    H H5A -0.0489 0.6527 0.3853 0.076 Uiso calc R 1 . .
    H H5B 0.0505 0.5735 0.4198 0.076 Uiso calc R 1 . .
    C C6 0.1545(3) 0.7559(3) 0.4557(2) 0.0450(6) Uani d . 1 . .
    H H6 0.1607 0.7412 0.3819 0.054 Uiso calc R 1 . .
    C C7 0.2903(2) 0.7493(2) 0.52994(18) 0.0344(5) Uani d . 1 . .
    C C8 0.5875(3) 0.8287(3) 0.4789(2) 0.0449(6) Uani d . 1 . .
    H H8 0.5734 0.9075 0.5050 0.054 Uiso calc R 1 . .
    C C9 0.5912(3) 0.7849(3) 0.3745(2) 0.0601(8) Uani d . 1 . .
    H H9 0.5806 0.8332 0.3304 0.072 Uiso calc R 1 . .
    C C10 0.6110(3) 0.6673(3) 0.3351(2) 0.0602(8) Uani d . 1 . .
    H H10 0.6114 0.6346 0.2632 0.072 Uiso calc R 1 . .
    C C11 0.6299(3) 0.5993(3) 0.4021(2) 0.0468(6) Uani d . 1 . .
    H H11 0.6429 0.5198 0.3767 0.056 Uiso calc R 1 . .
    C C12 0.6293(2) 0.6519(2) 0.51007(17) 0.0320(4) Uani d . 1 . .
    C C13 0.7019(2) 0.6277(2) 0.69238(19) 0.0367(5) Uani d . 1 . .
    C C14 0.7804(3) 0.5631(3) 0.7447(3) 0.0608(8) Uani d . 1 . .
    H H14 0.7979 0.4917 0.7031 0.073 Uiso calc R 1 . .
    C C15 0.8314(4) 0.6060(4) 0.8583(3) 0.0803(11) Uani d . 1 . .
    H H15 0.8851 0.5649 0.8946 0.096 Uiso calc R 1 . .
    C C16 0.8021(4) 0.7106(4) 0.9178(3) 0.0787(11) Uani d . 1 . .
    H H16 0.8352 0.7411 0.9949 0.094 Uiso calc R 1 . .
    C C17 0.7240(3) 0.7685(3) 0.8619(2) 0.0610(8) Uani d . 1 . .
    H H17 0.7060 0.8400 0.9029 0.073 Uiso calc R 1 . .
    C C18 0.8081(3) 1.0300(3) 0.7532(2) 0.0543(7) Uani d . 1 . .
    H H18 0.8350 0.9632 0.7146 0.065 Uiso calc R 1 . .
    C C19 0.8960(3) 1.1469(3) 0.7940(2) 0.0580(7) Uani d . 1 . .
    H H19 0.9805 1.1598 0.7835 0.070 Uiso calc R 1 . .
    C C20 0.8562(3) 1.2454(3) 0.8512(2) 0.0598(8) Uani d . 1 . .
    H H20 0.9138 1.3267 0.8801 0.072 Uiso calc R 1 . .
    C C21 0.7314(3) 1.2231(2) 0.8654(2) 0.0532(7) Uani d . 1 . .
    H H21 0.7030 1.2891 0.9036 0.064 Uiso calc R 1 . .
    C C22 0.6474(2) 1.1005(2) 0.82200(19) 0.0389(5) Uani d . 1 . .
    C C23 0.4434(2) 0.9739(2) 0.84199(18) 0.0366(5) Uani d . 1 . .
    C C24 0.3436(3) 0.9918(3) 0.8921(2) 0.0487(6) Uani d . 1 . .
    H H24 0.3325 1.0716 0.9202 0.058 Uiso calc R 1 . .
    C C25 0.2633(3) 0.8919(3) 0.8994(2) 0.0569(7) Uani d . 1 . .
    H H25 0.1964 0.9027 0.9317 0.068 Uiso calc R 1 . .
    C C26 0.2822(3) 0.7736(3) 0.8580(2) 0.0558(7) Uani d . 1 . .
    H H26 0.2298 0.7041 0.8634 0.067 Uiso calc R 1 . .
    C C27 0.3796(3) 0.7623(3) 0.8094(2) 0.0488(6) Uani d . 1 . .
    H H27 0.3922 0.6830 0.7817 0.059 Uiso calc R 1 . .
    H H6A 0.524(2) 0.360(2) 0.983(3) 0.081(13) Uiso d D 1 . .
    H H6B 0.386(2) 0.322(3) 0.921(3) 0.087(13) Uiso d D 1 . .
    N N1 0.60361(18) 0.76244(17) 0.54675(15) 0.0325(4) Uani d . 1 . .
    N N3 0.6709(2) 0.72807(19) 0.74978(16) 0.0398(4) Uani d . 1 . .
    N N4 0.6839(2) 1.00475(19) 0.76529(17) 0.0429(5) Uani d . 1 . .
    N N6 0.4594(2) 0.85966(18) 0.79898(16) 0.0375(4) Uani d . 1 . .
    N N7 0.7893(3) 0.5522(2) 0.1219(2) 0.0611(6) Uani d . 1 . .
    O O1 0.30686(18) 0.64659(15) 0.53325(15) 0.0455(4) Uani d . 1 . .
    O O2 0.38469(16) 0.85182(15) 0.58651(13) 0.0378(4) Uani d . 1 . .
    O O3 0.8755(3) 0.5011(3) 0.1033(3) 0.1179(12) Uani d . 1 . .
    O O4 0.8103(3) 0.6659(2) 0.1560(2) 0.0860(8) Uani d . 1 . .
    O O5 0.6740(3) 0.4912(3) 0.1109(3) 0.1178(12) Uani d . 1 . .
    O O6 0.4564(4) 0.2978(2) 0.9418(3) 0.0855(8) Uani d D 1 . .
    N N11 0.6563(2) 0.58533(19) 0.57844(16) 0.0363(4) Uani d . 1 . .
    N N12 0.5229(2) 1.0789(2) 0.83921(19) 0.0437(5) Uani d . 1 . .
    Zn Zn1 0.54528(3) 0.81698(2) 0.67867(2) 0.03606(10) Uani d . 1 . .
    H H11A 0.667(3) 0.528(2) 0.553(2) 0.027(7) Uiso d . 1 . .
    H H12 0.505(3) 1.135(3) 0.861(2) 0.037(8) Uiso d . 1 . .
loop_
    _atom_site_aniso_label
    _atom_site_aniso_U_11
    _atom_site_aniso_U_22
    _atom_site_aniso_U_33
    _atom_site_aniso_U_12
    _atom_site_aniso_U_13
    _atom_site_aniso_U_23
    C1 0.0498(16) 0.0601(17) 0.083(2) 0.0269(14) 0.0102(15) 0.0427(16)
    C2 0.066(2) 0.067(2) 0.073(2) 0.0456(17) 0.0105(16) 0.0076(16)
    C3 0.056(2) 0.121(3) 0.085(2) 0.048(2) 0.0373(18) 0.040(2)
    C4 0.0456(17) 0.090(2) 0.116(3) 0.0254(16) 0.0374(19) 0.060(2)
    C5 0.0374(14) 0.0568(17) 0.075(2) 0.0109(13) 0.0036(14) 0.0128(15)
    C6 0.0397(13) 0.0597(16) 0.0391(13) 0.0209(12) 0.0104(10) 0.0218(12)
    C7 0.0345(11) 0.0421(12) 0.0335(11) 0.0168(10) 0.0169(9) 0.0154(10)
    C8 0.0436(13) 0.0501(14) 0.0537(15) 0.0196(11) 0.0218(12) 0.0279(12)
    C9 0.0623(18) 0.086(2) 0.0517(16) 0.0263(16) 0.0260(14) 0.0439(16)
    C10 0.0665(19) 0.084(2) 0.0364(14) 0.0240(16) 0.0255(13) 0.0226(14)
    C11 0.0501(15) 0.0530(15) 0.0358(12) 0.0157(12) 0.0206(11) 0.0086(11)
    C12 0.0262(10) 0.0358(11) 0.0314(11) 0.0059(8) 0.0114(9) 0.0088(9)
    C13 0.0381(12) 0.0401(12) 0.0372(12) 0.0152(10) 0.0171(10) 0.0152(10)
    C14 0.076(2) 0.0703(19) 0.0535(16) 0.0487(17) 0.0255(15) 0.0284(15)
    C15 0.097(3) 0.107(3) 0.0597(19) 0.068(2) 0.0225(19) 0.045(2)
    C16 0.090(3) 0.118(3) 0.0367(15) 0.062(2) 0.0150(16) 0.0287(17)
    C17 0.0690(19) 0.083(2) 0.0332(13) 0.0451(17) 0.0160(13) 0.0129(13)
    C18 0.0391(14) 0.0557(16) 0.0552(16) 0.0088(12) 0.0171(12) 0.0042(13)
    C19 0.0411(14) 0.0645(18) 0.0552(16) -0.0017(13) 0.0155(13) 0.0138(14)
    C20 0.0596(18) 0.0477(16) 0.0573(17) -0.0043(13) 0.0121(14) 0.0167(14)
    C21 0.0624(17) 0.0370(13) 0.0538(16) 0.0108(12) 0.0182(14) 0.0115(12)
    C22 0.0408(12) 0.0394(12) 0.0345(12) 0.0118(10) 0.0108(10) 0.0124(10)
    C23 0.0392(12) 0.0414(12) 0.0290(11) 0.0167(10) 0.0111(9) 0.0101(9)
    C24 0.0515(15) 0.0582(16) 0.0423(13) 0.0253(13) 0.0236(12) 0.0141(12)
    C25 0.0533(16) 0.078(2) 0.0512(16) 0.0224(15) 0.0314(14) 0.0246(15)
    C26 0.0579(17) 0.0620(17) 0.0546(16) 0.0104(14) 0.0288(14) 0.0260(14)
    C27 0.0596(16) 0.0433(14) 0.0465(14) 0.0137(12) 0.0241(13) 0.0157(11)
    N1 0.0304(9) 0.0378(10) 0.0343(9) 0.0121(8) 0.0149(8) 0.0155(8)
    N3 0.0423(11) 0.0490(11) 0.0309(9) 0.0230(9) 0.0135(8) 0.0121(9)
    N4 0.0361(10) 0.0399(11) 0.0455(11) 0.0080(8) 0.0160(9) 0.0054(9)
    N6 0.0414(11) 0.0384(10) 0.0350(10) 0.0139(8) 0.0172(8) 0.0113(8)
    N7 0.0612(16) 0.0498(15) 0.0746(17) 0.0120(12) 0.0294(14) 0.0227(13)
    O1 0.0478(10) 0.0371(9) 0.0546(10) 0.0202(8) 0.0181(8) 0.0160(8)
    O2 0.0335(8) 0.0392(9) 0.0431(9) 0.0148(7) 0.0138(7) 0.0152(7)
    O3 0.101(2) 0.087(2) 0.199(4) 0.0436(18) 0.093(3) 0.051(2)
    O4 0.0831(18) 0.0619(15) 0.116(2) 0.0114(13) 0.0389(16) 0.0373(14)
    O5 0.0797(19) 0.0729(18) 0.176(3) -0.0024(15) 0.059(2) 0.0110(19)
    O6 0.094(2) 0.0605(15) 0.097(2) 0.0444(16) 0.0289(17) 0.0132(14)
    N11 0.0434(11) 0.0309(10) 0.0356(10) 0.0146(9) 0.0171(9) 0.0081(9)
    N12 0.0512(13) 0.0375(11) 0.0473(12) 0.0212(10) 0.0235(10) 0.0116(10)
    Zn1 0.03508(15) 0.03867(16) 0.03545(15) 0.01457(11) 0.01437(11) 0.01066(11)
_geom_special_details
;
All e.s.d.'s (except the e.s.d. in the dihedral angle between two l.s. planes)
are estimated using the full covariance matrix. The cell e.s.d.'s are taken
into account individually in the estimation of e.s.d.'s in distances, angles
and torsion angles; correlations between e.s.d.'s in cell parameters are only
used when they are defined by crystal symmetry. An approximate (isotropic)
treatment of cell e.s.d.'s is used for estimating e.s.d.'s involving l.s.
planes.
;
loop_
    _geom_bond_atom_site_label_1
    _geom_bond_atom_site_label_2
    _geom_bond_site_symmetry_2
    _geom_bond_distance
    _geom_bond_publ_flag
    C1 C6 . 1.518(4) ?
    C1 C2 . 1.529(5) ?
    C1 H1A . 0.9700 ?
    C1 H1B . 0.9700 ?
    C2 C3 . 1.511(5) ?
    C2 H2A . 0.9700 ?
    C2 H2B . 0.9700 ?
    C3 C4 . 1.506(5) ?
    C3 H3A . 0.9700 ?
    C3 H3B . 0.9700 ?
    C4 C5 . 1.497(5) ?
    C4 H4A . 0.9700 ?
    C4 H4B . 0.9700 ?
    C5 C6 . 1.519(4) ?
    C5 H5A . 0.9700 ?
    C5 H5B . 0.9700 ?
    C6 C7 . 1.527(3) ?
    C6 H6 . 0.9800 ?
    C7 O1 . 1.246(3) ?
    C7 O2 . 1.272(3) ?
    C8 N1 . 1.356(3) ?
    C8 C9 . 1.360(4) ?
    C8 H8 . 0.9300 ?
    C9 C10 . 1.382(4) ?
    C9 H9 . 0.9300 ?
    C10 C11 . 1.365(4) ?
    C10 H10 . 0.9300 ?
    C11 C12 . 1.402(3) ?
    C11 H11 . 0.9300 ?
    C12 N1 . 1.332(3) ?
    C12 N11 . 1.373(3) ?
    C13 N3 . 1.337(3) ?
    C13 N11 . 1.376(3) ?
    C13 C14 . 1.395(3) ?
    C14 C15 . 1.370(4) ?
    C14 H14 . 0.9300 ?
    C15 C16 . 1.374(5) ?
    C15 H15 . 0.9300 ?
    C16 C17 . 1.356(4) ?
    C16 H16 . 0.9300 ?
    C17 N3 . 1.356(3) ?
    C17 H17 . 0.9300 ?
    C18 N4 . 1.351(3) ?
    C18 C19 . 1.357(4) ?
    C18 H18 . 0.9300 ?
    C19 C20 . 1.372(4) ?
    C19 H19 . 0.9300 ?
    C20 C21 . 1.367(4) ?
    C20 H20 . 0.9300 ?
    C21 C22 . 1.392(4) ?
    C21 H21 . 0.9300 ?
    C22 N4 . 1.326(3) ?
    C22 N12 . 1.383(3) ?
    C23 N6 . 1.337(3) ?
    C23 N12 . 1.373(3) ?
    C23 C24 . 1.406(3) ?
    C24 C25 . 1.360(4) ?
    C24 H24 . 0.9300 ?
    C25 C26 . 1.389(4) ?
    C25 H25 . 0.9300 ?
    C26 C27 . 1.361(4) ?
    C26 H26 . 0.9300 ?
    C27 N6 . 1.357(3) ?
    C27 H27 . 0.9300 ?
    N7 O3 . 1.204(4) ?
    N7 O4 . 1.218(3) ?
    N7 O5 . 1.239(4) ?
    Zn1 N1 . 1.9984(18) y
    Zn1 N3 . 2.0192(19) y
    Zn1 N4 . 2.166(2) y
    Zn1 N6 . 2.0405(19) y
    Zn1 O2 . 1.9803(16) y
    O6 H6A . 0.838(10) ?
    O6 H6B . 0.836(10) ?
    N11 H11A . 0.70(2) ?
    N12 H12 . 0.71(3) ?
loop_
    _geom_angle_atom_site_label_1
    _geom_angle_atom_site_label_2
    _geom_angle_atom_site_label_3
    _geom_angle_site_symmetry_1
    _geom_angle_site_symmetry_3
    _geom_angle
    _geom_angle_publ_flag
    C6 C1 C2 . . 110.8(2) ?
    C6 C1 H1A . . 109.5 ?
    C2 C1 H1A . . 109.5 ?
    C6 C1 H1B . . 109.5 ?
    C2 C1 H1B . . 109.5 ?
    H1A C1 H1B . . 108.1 ?
    C3 C2 C1 . . 111.4(3) ?
    C3 C2 H2A . . 109.3 ?
    C1 C2 H2A . . 109.3 ?
    C3 C2 H2B . . 109.3 ?
    C1 C2 H2B . . 109.3 ?
    H2A C2 H2B . . 108.0 ?
    C4 C3 C2 . . 111.1(2) ?
    C4 C3 H3A . . 109.4 ?
    C2 C3 H3A . . 109.4 ?
    C4 C3 H3B . . 109.4 ?
    C2 C3 H3B . . 109.4 ?
    H3A C3 H3B . . 108.0 ?
    C5 C4 C3 . . 112.1(3) ?
    C5 C4 H4A . . 109.2 ?
    C3 C4 H4A . . 109.2 ?
    C5 C4 H4B . . 109.2 ?
    C3 C4 H4B . . 109.2 ?
    H4A C4 H4B . . 107.9 ?
    C4 C5 C6 . . 111.6(3) ?
    C4 C5 H5A . . 109.3 ?
    C6 C5 H5A . . 109.3 ?
    C4 C5 H5B . . 109.3 ?
    C6 C5 H5B . . 109.3 ?
    H5A C5 H5B . . 108.0 ?
    C1 C6 C5 . . 109.8(2) ?
    C1 C6 C7 . . 112.4(2) ?
    C5 C6 C7 . . 112.2(2) ?
    C1 C6 H6 . . 107.4 ?
    C5 C6 H6 . . 107.4 ?
    C7 C6 H6 . . 107.4 ?
    O1 C7 O2 . . 122.0(2) ?
    O1 C7 C6 . . 120.5(2) ?
    O2 C7 C6 . . 117.4(2) ?
    N1 C8 C9 . . 122.9(3) ?
    N1 C8 H8 . . 118.5 ?
    C9 C8 H8 . . 118.5 ?
    C8 C9 C10 . . 118.7(3) ?
    C8 C9 H9 . . 120.6 ?
    C10 C9 H9 . . 120.6 ?
    C11 C10 C9 . . 119.7(2) ?
    C11 C10 H10 . . 120.1 ?
    C9 C10 H10 . . 120.1 ?
    C10 C11 C12 . . 118.5(3) ?
    C10 C11 H11 . . 120.7 ?
    C12 C11 H11 . . 120.7 ?
    N1 C12 N11 . . 120.21(19) ?
    N1 C12 C11 . . 122.0(2) ?
    N11 C12 C11 . . 117.8(2) ?
    N3 C13 N11 . . 120.1(2) ?
    N3 C13 C14 . . 121.9(2) ?
    N11 C13 C14 . . 118.0(2) ?
    C15 C14 C13 . . 119.2(3) ?
    C15 C14 H14 . . 120.4 ?
    C13 C14 H14 . . 120.4 ?
    C14 C15 C16 . . 119.1(3) ?
    C14 C15 H15 . . 120.4 ?
    C16 C15 H15 . . 120.4 ?
    C17 C16 C15 . . 118.8(3) ?
    C17 C16 H16 . . 120.6 ?
    C15 C16 H16 . . 120.6 ?
    N3 C17 C16 . . 123.7(3) ?
    N3 C17 H17 . . 118.2 ?
    C16 C17 H17 . . 118.2 ?
    N4 C18 C19 . . 124.1(3) ?
    N4 C18 H18 . . 118.0 ?
    C19 C18 H18 . . 118.0 ?
    C18 C19 C20 . . 117.9(3) ?
    C18 C19 H19 . . 121.1 ?
    C20 C19 H19 . . 121.1 ?
    C21 C20 C19 . . 119.6(3) ?
    C21 C20 H20 . . 120.2 ?
    C19 C20 H20 . . 120.2 ?
    C20 C21 C22 . . 119.2(3) ?
    C20 C21 H21 . . 120.4 ?
    C22 C21 H21 . . 120.4 ?
    N4 C22 N12 . . 119.7(2) ?
    N4 C22 C21 . . 121.8(2) ?
    N12 C22 C21 . . 118.6(2) ?
    N6 C23 N12 . . 121.9(2) ?
    N6 C23 C24 . . 121.3(2) ?
    N12 C23 C24 . . 116.8(2) ?
    C25 C24 C23 . . 119.6(2) ?
    C25 C24 H24 . . 120.2 ?
    C23 C24 H24 . . 120.2 ?
    C24 C25 C26 . . 119.4(2) ?
    C24 C25 H25 . . 120.3 ?
    C26 C25 H25 . . 120.3 ?
    C27 C26 C25 . . 118.0(3) ?
    C27 C26 H26 . . 121.0 ?
    C25 C26 H26 . . 121.0 ?
    N6 C27 C26 . . 123.9(3) ?
    N6 C27 H27 . . 118.0 ?
    C26 C27 H27 . . 118.0 ?
    C12 N1 C8 . . 117.9(2) ?
    C12 N1 Zn1 . . 123.08(14) ?
    C8 N1 Zn1 . . 117.45(16) ?
    C13 N3 C17 . . 117.2(2) ?
    C13 N3 Zn1 . . 123.65(15) ?
    C17 N3 Zn1 . . 119.08(17) ?
    C22 N4 C18 . . 117.5(2) ?
    C22 N4 Zn1 . . 122.70(16) ?
    C18 N4 Zn1 . . 119.52(17) ?
    C23 N6 C27 . . 117.6(2) ?
    C23 N6 Zn1 . . 122.08(15) ?
    C27 N6 Zn1 . . 117.11(16) ?
    O3 N7 O4 . . 122.9(3) ?
    O3 N7 O5 . . 121.4(3) ?
    O4 N7 O5 . . 115.7(3) ?
    C7 O2 Zn1 . . 108.91(14) ?
    H6A O6 H6B . . 109.5(17) ?
    C12 N11 C13 . . 129.1(2) ?
    C12 N11 H11A . . 113(2) ?
    C13 N11 H11A . . 115(2) ?
    C23 N12 C22 . . 131.3(2) ?
    C23 N12 H12 . . 114(2) ?
    C22 N12 H12 . . 113(2) ?
    O2 Zn1 N1 . . 89.03(7) ?
    O2 Zn1 N3 . . 162.61(8) ?
    N1 Zn1 N3 . . 88.38(7) ?
    O2 Zn1 N6 . . 85.24(7) ?
    N1 Zn1 N6 . . 172.28(8) ?
    N3 Zn1 N6 . . 95.55(8) ?
    O2 Zn1 N4 . . 100.52(8) ?
    N1 Zn1 N4 . . 99.74(8) ?
    N3 Zn1 N4 . . 96.86(9) ?
    N6 Zn1 N4 . . 86.42(8) ?
loop_
    _geom_hbond_atom_site_label_D
    _geom_hbond_atom_site_label_H
    _geom_hbond_atom_site_label_A
    _geom_hbond_site_symmetry_A
    _geom_hbond_distance_DH
    _geom_hbond_distance_HA
    _geom_hbond_distance_DA
    _geom_hbond_angle_DHA
    N12 H12 O6 1_565 0.71(3) 2.10(3) 2.806(3) 174(3)
    N11 H11A O1 2_666 0.70(2) 2.11(3) 2.810(3) 177(3)
    O6 H6B N7 2_666 0.836(10) 2.586(14) 3.406(4) 167(3)
    O6 H6B O5 2_666 0.836(10) 2.48(3) 3.164(4) 139(3)
    O6 H6B O4 2_666 0.836(10) 2.088(12) 2.904(4) 165(3)
    O6 H6A O5 1_556 0.838(10) 1.971(15) 2.787(4) 164(4)
