# Supplementary material for: (Cyclo­hexa­necarboxyl­ato)bis­(di-2-pyridylamine)zinc(II) nitrate monohydrate
Source: Acta Crystallogr Sect E Struct Rep Online. 2009 Aug 29;65(Pt 9):m1144–5. doi: 10.1107/S1600536809033443 (PMC2970129; doi:10.1107/S1600536809033443)
Supplement: Supplementary file 2 [file e-65-m1144-Isup2.hkl]

# 
# h,k,l, Fc-squared, Fo-squared, sigma(Fo-squared) and status flag 
# 
data_I
_shelx_title ' P-1 in P-1' 
_shelx_refln_list_code          4 
_shelx_F_calc_maximum      138.48 
_exptl_crystal_F_000       640.00 
_reflns_d_resolution_high  0.7828 
 
loop_ 
 _symmetry_equiv_pos_as_xyz 
 'x, y, z' 
 '-x, -y, -z' 
 
_cell_length_a    10.4856 
_cell_length_b    11.6116 
_cell_length_c    13.4876 
_cell_angle_alpha 107.526 
_cell_angle_beta  106.016 
_cell_angle_gamma  99.706 
 
_shelx_F_squared_multiplier     1.000 
 
loop_ 
 _refln_index_h 
 _refln_index_k 
 _refln_index_l 
 _refln_F_squared_calc 
 _refln_F_squared_meas 
 _refln_F_squared_sigma 
 _refln_observed_status 
   1   0   0    15080.09    15198.32    185.98 o 
   2   0   0      213.02      299.54      6.62 o 
   3   0   0      113.85      161.44      5.68 o 
   4   0   0      496.70      608.49     12.87 o 
   5   0   0        0.69        0.49      2.54 o 
   6   0   0      276.76      299.60      6.54 o 
   7   0   0      325.48      308.77      7.09 o 
   8   0   0      153.19      156.13      9.43 o 
   9   0   0      207.57      220.90     11.52 o 
  10   0   0       49.17       56.83      7.55 o 
  11   0   0      191.86      190.47     12.38 o 
  12   0   0      170.40      173.48     13.30 o 
 -12   1   0        0.65        6.66      6.40 o 
 -11   1   0       33.90       40.06      7.70 o 
 -10   1   0       51.68       61.95      7.98 o 
  -9   1   0       59.59       56.66      7.36 o 
  -8   1   0      580.71      562.04     10.69 o 
  -7   1   0     1256.48     1219.84     18.47 o 
  -6   1   0      228.45      195.61      8.88 o 
  -5   1   0      317.25      328.59      6.40 o 
  -4   1   0     3430.92     3717.66     49.15 o 
  -3   1   0      175.07      167.99      5.68 o 
  -2   1   0      222.13      213.68      5.04 o 
  -1   1   0     1555.08     1674.37     21.28 o 
   0   1   0      492.52      480.06      7.04 o 
   1   1   0     4228.67     4396.92     53.12 o 
   2   1   0    15748.33    16459.96    136.53 o 
   3   1   0     5266.85     5560.29     48.96 o 
   4   1   0     4983.46     4780.22     43.93 o 
   5   1   0     1567.45     1461.55     17.89 o 
   6   1   0      113.99      107.69      7.06 o 
   7   1   0      138.71      133.93      8.54 o 
   8   1   0      152.93      163.17     10.14 o 
   9   1   0       34.11       40.16      6.83 o 
  10   1   0       33.23       24.18      6.72 o 
  11   1   0       57.06       69.76      9.45 o 
  12   1   0        7.56        0.64      6.64 o 
 -12   2   0       46.38       50.21      8.69 o 
 -11   2   0      140.48      158.97     11.84 o 
 -10   2   0      144.69      138.07     10.01 o 
  -9   2   0       37.97       40.07      3.94 o 
  -8   2   0       42.95       43.02      4.78 o 
  -7   2   0       72.44       93.12      4.50 o 
  -6   2   0      169.73      149.89      5.12 o 
  -5   2   0     1077.94     1030.16     13.16 o 
  -4   2   0      403.39      350.39      6.18 o 
  -3   2   0       40.95       25.42      1.77 o 
  -2   2   0     3025.07     3326.64     35.09 o 
  -1   2   0     3434.14     3694.72     32.01 o 
   0   2   0     9369.16     9917.21    119.96 o 
   1   2   0    19175.60    20815.69    523.50 o 
   2   2   0      828.28      959.66     10.92 o 
   3   2   0        2.05        1.74      1.37 o 
   4   2   0       54.06       61.95      3.33 o 
   5   2   0     2377.33     2430.53     26.44 o 
   6   2   0     1394.65     1367.54     18.45 o 
   7   2   0     1911.61     1750.30     32.27 o 
   8   2   0       17.18        7.13      4.72 o 
   9   2   0       38.96       31.39      6.66 o 
  10   2   0        6.18        3.59      5.40 o 
  11   2   0       10.47       12.14      6.77 o 
 -12   3   0       44.95       56.15      8.64 o 
 -11   3   0      168.13      189.21     11.99 o 
 -10   3   0      164.70      181.41      7.49 o 
  -9   3   0      245.43      251.84     13.24 o 
  -8   3   0      106.99       94.93      4.92 o 
  -7   3   0      713.67      706.77     11.87 o 
  -6   3   0     2548.35     2660.89     31.87 o 
  -5   3   0      499.58      497.60      8.42 o 
  -4   3   0      276.38      302.09      5.86 o 
  -3   3   0       30.89       47.11      2.34 o 
  -2   3   0      765.10      769.52      6.74 o 
  -1   3   0     1956.69     1973.76     40.59 o 
   0   3   0     1220.55     1227.09      9.91 o 
   1   3   0     1071.34     1088.37     11.63 o 
   2   3   0     4097.46     4445.09     39.84 o 
   3   3   0     5597.96     5980.46     53.33 o 
   4   3   0      295.80      269.61      6.40 o 
   5   3   0      863.46      863.79     14.54 o 
   6   3   0      101.61       91.74     10.39 o 
   7   3   0       12.13       17.39      5.40 o 
   8   3   0       82.99       76.38      7.64 o 
   9   3   0       65.88       68.78      8.47 o 
  10   3   0      112.85      131.72     10.82 o 
  11   3   0       32.25       35.15      8.30 o 
 -12   4   0        0.34       -0.94      5.87 o 
 -11   4   0       44.02       35.90      5.28 o 
 -10   4   0        4.72        3.20      3.45 o 
  -9   4   0      134.98      130.09      7.68 o 
  -8   4   0      110.92      108.87      5.98 o 
  -7   4   0      327.17      307.94      7.61 o 
  -6   4   0      945.10      905.20     13.09 o 
  -5   4   0     2262.89     2269.79     23.98 o 
  -4   4   0      842.43      844.03     10.95 o 
  -3   4   0     1017.88     1063.63      9.46 o 
  -2   4   0      470.56      605.37      7.48 o 
  -1   4   0     1220.35     1331.63     13.20 o 
   0   4   0       27.43       30.54      1.39 o 
   1   4   0     1021.97     1084.43     11.34 o 
   2   4   0     2698.95     2886.97     32.64 o 
   3   4   0      880.96      898.25     17.12 o 
   4   4   0      714.74      662.11     10.81 o 
   5   4   0      721.18      686.92     11.88 o 
   6   4   0      173.99      183.76      6.81 o 
   7   4   0      735.76      749.47     33.78 o 
   8   4   0      314.10      313.78      9.76 o 
   9   4   0       14.57        9.13      6.08 o 
  10   4   0        5.98        7.34      5.78 o 
 -12   5   0      125.14      140.04     11.48 o 
 -11   5   0      149.57      143.05      7.55 o 
 -10   5   0        2.76        3.50      3.40 o 
  -9   5   0        1.39        3.00      5.64 o 
  -8   5   0      386.04      389.13      9.42 o 
  -7   5   0        0.09       -0.29      2.27 o 
  -6   5   0      287.98      242.57      8.88 o 
  -5   5   0        2.40        4.27      1.89 o 
  -4   5   0     1594.75     1495.54     13.15 o 
  -3   5   0       10.64        6.22      1.43 o 
  -2   5   0      261.02      206.90      3.98 o 
  -1   5   0     2688.55     2820.91     26.41 o 
   0   5   0      835.11      869.26      8.44 o 
   1   5   0      920.00      949.06     13.34 o 
   2   5   0       69.01       55.42      2.23 o 
   3   5   0       28.97       25.41      2.63 o 
   4   5   0      117.36      129.33      5.17 o 
   5   5   0       77.07       87.21      4.85 o 
   6   5   0      333.58      341.28      9.01 o 
   7   5   0      291.92      278.56     28.77 o 
   8   5   0       91.81      102.13      6.63 o 
   9   5   0       47.33       43.72      5.47 o 
  10   5   0       97.95      113.64     10.73 o 
 -12   6   0       61.71       53.97      5.84 o 
 -11   6   0      147.39      167.80      9.67 o 
 -10   6   0      212.52      200.42      8.15 o 
  -9   6   0     1028.13     1038.85     17.16 o 
  -8   6   0      296.17      307.19      8.55 o 
  -7   6   0       75.99       72.65      4.43 o 
  -6   6   0      232.62      213.67      4.79 o 
  -5   6   0      201.18      175.67      3.98 o 
  -4   6   0        0.81        0.92      1.93 o 
  -3   6   0     1059.65     1219.10     13.88 o 
  -2   6   0      802.99      813.36      9.88 o 
  -1   6   0      494.89      488.28      6.81 o 
   0   6   0     1087.52     1041.68     10.09 o 
   1   6   0      676.12      694.88      7.78 o 
   2   6   0     2113.78     2170.42     18.27 o 
   3   6   0      982.05      977.64     13.87 o 
   4   6   0      228.01      213.82      6.55 o 
   5   6   0       15.57       14.50      3.59 o 
   6   6   0       58.15       59.46      4.84 o 
   7   6   0       19.13       12.55      3.75 o 
   8   6   0       41.38       36.89      4.97 o 
   9   6   0       18.54       19.51      8.89 o 
 -12   7   0       29.92       32.78      7.51 o 
 -11   7   0        0.09       -4.20      5.14 o 
 -10   7   0       68.75       67.97      6.95 o 
  -9   7   0      638.66      648.39     13.38 o 
  -8   7   0      323.46      309.95      6.71 o 
  -7   7   0        8.79       10.26      2.48 o 
  -6   7   0      679.27      690.83      8.92 o 
  -5   7   0     1680.56     1574.43     18.69 o 
  -4   7   0     1721.70     1600.67     18.06 o 
  -3   7   0      326.00      297.63      5.67 o 
  -2   7   0       16.60        7.90      1.58 o 
  -1   7   0      304.36      301.61      5.40 o 
   0   7   0      119.72      136.95      4.21 o 
   1   7   0      327.55      298.93      5.09 o 
   2   7   0        7.61        4.75      4.28 o 
   3   7   0      321.03      323.13      8.10 o 
   4   7   0      278.03      276.62     10.35 o 
   5   7   0      143.21      155.03      6.81 o 
   6   7   0      238.59      206.05      7.83 o 
   7   7   0      121.53      118.19      6.94 o 
   8   7   0       11.03       12.91      4.15 o 
   9   7   0        3.28       -1.59      4.11 o 
 -12   8   0       48.72       53.52      9.09 o 
 -11   8   0      226.23      245.87     14.28 o 
 -10   8   0      172.17      178.45     12.33 o 
  -9   8   0      221.55      219.30     12.74 o 
  -8   8   0       20.68       15.58      5.70 o 
  -7   8   0      292.26      278.35     12.29 o 
  -6   8   0       41.72       33.87      5.27 o 
  -5   8   0      233.66      252.78     11.01 o 
  -4   8   0      310.86      289.85     10.93 o 
  -3   8   0      886.20      879.47     19.29 o 
  -2   8   0     1765.14     1791.66     30.18 o 
  -1   8   0      779.44      735.81     12.75 o 
   0   8   0        3.39        5.72      2.26 o 
   1   8   0       57.85       61.25      5.85 o 
   2   8   0      484.52      469.86     14.68 o 
   3   8   0      516.12      514.06     16.11 o 
   4   8   0      589.02      543.59     17.39 o 
   5   8   0       68.74       57.24      7.23 o 
   6   8   0      105.86       90.57      9.01 o 
   7   8   0       12.76       13.42      6.34 o 
   8   8   0       20.91       25.31      7.83 o 
 -11   9   0       32.12       26.06      8.00 o 
 -10   9   0       67.90       79.73      9.33 o 
  -9   9   0      231.49      233.85     13.08 o 
  -8   9   0      385.62      397.51     16.13 o 
  -7   9   0      751.49      726.55     20.98 o 
  -6   9   0      262.08      250.24     11.69 o 
  -5   9   0      111.15      107.98      7.94 o 
  -4   9   0      378.74      376.41     13.23 o 
  -3   9   0       22.18       25.29      4.65 o 
  -2   9   0       32.32       29.62      5.06 o 
  -1   9   0       27.32       30.25      3.99 o 
   0   9   0       10.24       11.82      4.27 o 
   1   9   0      873.90      930.52     22.11 o 
   2   9   0      628.08      593.34     17.90 o 
   3   9   0      443.43      453.49     16.24 o 
   4   9   0      130.98      117.57      9.80 o 
   5   9   0       96.44      115.65      9.86 o 
   6   9   0       73.65       63.89      8.94 o 
   7   9   0       39.53       41.25      8.62 o 
 -11  10   0       83.63       84.42     10.71 o 
 -10  10   0      110.83      134.34     11.93 o 
  -9  10   0       75.36       69.29      9.37 o 
  -8  10   0        2.79        2.07      5.44 o 
  -7  10   0      272.08      285.73     13.96 o 
  -6  10   0      595.51      537.55     17.61 o 
  -5  10   0      624.65      615.66     18.33 o 
  -4  10   0      226.53      220.34     10.91 o 
  -3  10   0      310.81      300.16     12.36 o 
  -2  10   0      393.75      374.25      9.49 o 
  -1  10   0      315.63      325.39      8.53 o 
   0  10   0        0.91        2.65      4.31 o 
   1  10   0        3.58        1.20      4.55 o 
   2  10   0        0.51        8.28      4.78 o 
   3  10   0       40.05       50.28      7.11 o 
   4  10   0       14.92       10.82      6.12 o 
   5  10   0       19.83       31.43      7.58 o 
   6  10   0       53.74       45.63      8.75 o 
 -10  11   0      108.25      118.85     11.89 o 
  -9  11   0      275.51      273.55     15.22 o 
  -8  11   0      109.99       98.06      9.58 o 
  -7  11   0       72.47       64.81      8.37 o 
  -6  11   0       25.02       27.51      6.19 o 
  -5  11   0       32.73       15.71      5.68 o 
  -4  11   0      121.90      107.09      8.60 o 
  -3  11   0        8.79        8.26      4.89 o 
  -2  11   0      103.23      101.17      5.69 o 
  -1  11   0      185.34      196.31     10.91 o 
   0  11   0       90.29      106.40      8.98 o 
   1  11   0       76.90       92.94      8.92 o 
   2  11   0       29.89       28.45      6.70 o 
   3  11   0       29.54       31.82      7.41 o 
   4  11   0       16.28        9.11      6.59 o 
   5  11   0       20.85       26.25      7.64 o 
  -9  12   0       58.08       61.14      9.80 o 
  -8  12   0       54.87       65.24      9.33 o 
  -7  12   0       36.76       48.87      8.30 o 
  -6  12   0       16.30       15.64      6.40 o 
  -5  12   0      132.10      147.32     10.88 o 
  -4  12   0      374.77      348.99     14.73 o 
  -3  12   0      115.90      105.67      6.44 o 
  -2  12   0        7.98       13.44      5.44 o 
  -1  12   0        5.40        4.16      4.52 o 
   0  12   0      145.18      153.40     11.01 o 
   1  12   0       72.94       56.06      7.94 o 
   2  12   0       37.26       43.09      7.75 o 
   3  12   0       10.04       14.28      7.19 o 
  -8  13   0       17.49       -0.13      6.38 o 
  -7  13   0        3.63        4.12      6.23 o 
  -6  13   0       47.68       35.68      7.96 o 
  -5  13   0       51.58       54.72      8.17 o 
  -4  13   0       62.05       58.79      7.90 o 
  -3  13   0       84.18       76.95      8.98 o 
  -2  13   0       87.60       90.06      9.48 o 
  -1  13   0        3.27        2.39      4.91 o 
   0  13   0       13.02        2.22      5.19 o 
   1  13   0        9.38       17.76      7.00 o 
  -5  14   0        0.70       -0.11      6.02 o 
  -4  14   0        0.01       -3.03      5.34 o 
  -3  14   0        7.78       11.78      6.42 o 
  -2  14   0        1.59       -5.02      5.40 o 
   1 -14   1        1.05        3.54      5.68 o 
   2 -14   1        4.85       11.95      6.44 o 
   3 -14   1       27.10       16.56      6.30 o 
   4 -14   1       65.58       69.40      8.94 o 
   5 -14   1       24.26       37.82      7.70 o 
   6 -14   1       98.32      127.04     11.63 o 
  -2 -13   1       19.95       25.76      7.75 o 
  -1 -13   1       26.16       25.52      6.85 o 
   0 -13   1       91.15      112.29     10.09 o 
   1 -13   1       91.79       77.51      8.96 o 
   2 -13   1       87.75       99.62      9.52 o 
   3 -13   1       10.98        8.51      5.21 o 
   4 -13   1       18.66       13.68      5.91 o 
   5 -13   1       11.68        6.21      5.59 o 
   6 -13   1        1.51        2.09      5.70 o 
   7 -13   1       48.11       81.63     10.01 o 
   8 -13   1       68.77       64.06      9.24 o 
  -4 -12   1       12.72       11.27      6.79 o 
  -3 -12   1        0.01       -0.79      5.91 o 
  -2 -12   1        0.06        1.54      5.34 o 
  -1 -12   1       12.47       13.64      6.00 o 
   0 -12   1        4.77        6.83      5.08 o 
   1 -12   1        6.84       -1.54      4.44 o 
   2 -12   1      193.77      178.37     10.71 o 
   3 -12   1      391.03      365.35     14.45 o 
   4 -12   1      355.05      351.78     15.00 o 
   5 -12   1      334.71      314.05     14.49 o 
   6 -12   1       61.08       45.95      7.66 o 
   7 -12   1       57.27       47.55      8.15 o 
   8 -12   1       12.30       14.32      6.64 o 
   9 -12   1        3.30        3.91      6.68 o 
  -5 -11   1       80.56       90.93     10.31 o 
  -4 -11   1       27.73       32.80      7.51 o 
  -3 -11   1       17.16       21.90      6.38 o 
  -2 -11   1      186.42      164.94     10.73 o 
  -1 -11   1      223.51      236.54     12.04 o 
   0 -11   1       23.24       19.76      5.48 o 
   1 -11   1       35.81       28.36      5.76 o 
   2 -11   1      269.96      278.41      8.64 o 
   3 -11   1       54.44       59.41      6.66 o 
   4 -11   1        2.40        5.74      4.48 o 
   5 -11   1       59.65       71.47      7.75 o 
   6 -11   1      426.59      418.60     16.54 o 
   7 -11   1      575.34      618.43     20.79 o 
   8 -11   1      120.30      132.36     11.18 o 
   9 -11   1       73.75       80.92     10.03 o 
  10 -11   1        3.96        8.51      7.28 o 
  -6 -10   1        0.75       -1.32      5.89 o 
  -5 -10   1        6.52       13.87      6.04 o 
  -4 -10   1       22.66       17.93      6.12 o 
  -3 -10   1      160.42      171.92     10.67 o 
  -2 -10   1      328.31      313.41     13.25 o 
  -1 -10   1       66.26       64.60      6.94 o 
   0 -10   1       40.61       38.65      5.91 o 
   1 -10   1        5.76        3.64      6.44 o 
   2 -10   1       21.52       14.77      4.61 o 
   3 -10   1      275.81      253.04     10.99 o 
   4 -10   1       36.65       30.03      5.55 o 
   5 -10   1       18.75       31.78      5.80 o 
   6 -10   1        4.68       -0.66      4.69 o 
   7 -10   1       72.58       75.12      8.28 o 
   8 -10   1      201.21      207.75     12.57 o 
   9 -10   1      220.21      220.04     13.76 o 
  10 -10   1      121.55      132.08     11.87 o 
  11 -10   1       49.47       61.95      9.92 o 
  -7  -9   1       90.99       92.23     10.48 o 
  -6  -9   1       30.39       34.44      7.02 o 
  -5  -9   1       77.52       74.54      8.54 o 
  -4  -9   1      105.38       85.83      8.22 o 
  -3  -9   1       11.07        4.80      4.76 o 
  -2  -9   1        2.95        2.90      4.01 o 
  -1  -9   1      541.45      523.27     15.58 o 
   0  -9   1        8.02       10.71      4.01 o 
   1  -9   1        1.96       -0.66      2.19 o 
   2  -9   1      553.27      550.40     14.96 o 
   3  -9   1      595.78      631.77     16.62 o 
   4  -9   1       94.56      109.22      7.87 o 
   5  -9   1      125.94      142.21      9.01 o 
   6  -9   1      381.64      352.14     13.66 o 
   7  -9   1      251.76      260.25     12.78 o 
   8  -9   1        3.39        2.52      5.21 o 
   9  -9   1       29.60       29.51      7.13 o 
  10  -9   1        3.10        3.78      6.40 o 
  11  -9   1        0.27       -4.84      6.27 o 
  -8  -8   1        2.31        1.59      3.85 o 
  -7  -8   1        0.21        1.69      3.50 o 
  -6  -8   1       64.18       61.02      7.85 o 
  -5  -8   1      158.43      167.20      6.93 o 
  -4  -8   1      371.11      352.04      8.98 o 
  -3  -8   1      419.65      434.88      9.41 o 
  -2  -8   1     1345.99     1248.23     16.54 o 
  -1  -8   1      403.80      423.88      8.20 o 
   0  -8   1      555.74      551.35     10.18 o 
   1  -8   1      420.73      417.51     11.52 o 
   2  -8   1       14.49       12.46      3.48 o 
   3  -8   1      256.99      265.50     10.18 o 
   4  -8   1      663.62      713.98     17.76 o 
   5  -8   1      982.25     1019.62     22.83 o 
   6  -8   1        4.85        0.28      3.59 o 
   7  -8   1       44.66       49.79      6.72 o 
   8  -8   1      399.61      391.54     15.19 o 
   9  -8   1      946.92     1011.47     26.33 o 
  11  -8   1      132.10      148.42     11.80 o 
  12  -8   1        2.75        1.94      6.38 o 
  -9  -7   1       13.39        7.28      4.51 o 
  -8  -7   1       49.05       53.74      5.61 o 
  -7  -7   1       77.19       94.44      6.15 o 
  -6  -7   1       81.53       85.27      5.52 o 
  -5  -7   1       39.21       28.59      4.61 o 
  -4  -7   1      179.87      175.12      6.25 o 
  -3  -7   1       92.68       91.86      4.53 o 
  -2  -7   1     1739.80     1795.38     35.96 o 
  -1  -7   1      383.28      390.55      5.76 o 
   0  -7   1      561.53      557.19     11.44 o 
   1  -7   1     1600.36     1673.78     17.70 o 
   2  -7   1     1035.84      975.89     18.14 o 
   3  -7   1      547.09      488.12      8.03 o 
   4  -7   1      155.55      126.30      4.50 o 
   5  -7   1      133.75      150.93      5.10 o 
   6  -7   1      141.73      123.59     10.07 o 
   7  -7   1       45.34       44.48      3.02 o 
   8  -7   1      190.70      202.84      5.71 o 
   9  -7   1      889.92      872.68     12.57 o 
  10  -7   1      598.45      603.64     10.86 o 
  11  -7   1      181.80      181.58      6.85 o 
  12  -7   1      104.90      112.48      6.02 o 
 -10  -6   1       12.96       20.21      7.06 o 
  -9  -6   1       38.66       41.87      8.46 o 
  -8  -6   1      101.92      116.38      9.07 o 
  -7  -6   1       31.92       30.28      4.37 o 
  -6  -6   1      129.61      123.20      6.08 o 
  -5  -6   1      186.05      179.37      6.55 o 
  -4  -6   1      871.54      828.63     13.14 o 
  -3  -6   1      307.04      346.03      7.52 o 
  -2  -6   1      222.31      224.49      4.07 o 
  -1  -6   1        5.92       11.80      1.35 o 
   0  -6   1       20.12       20.30      1.51 o 
   1  -6   1       19.06       15.48      2.40 o 
   2  -6   1      285.66      296.37      5.53 o 
   3  -6   1     2545.03     2537.26     25.25 o 
   4  -6   1      268.20      202.33      5.27 o 
   5  -6   1     3410.06     3343.24     26.65 o 
   6  -6   1      490.19      455.76     13.18 o 
   7  -6   1       16.40       18.25      2.27 o 
   8  -6   1       26.51       22.05      3.46 o 
   9  -6   1        1.94        3.05      3.30 o 
  10  -6   1        6.79        1.41      3.59 o 
  11  -6   1       23.81       15.15      4.50 o 
  12  -6   1       36.11       44.67      5.79 o 
 -10  -5   1       70.78       85.51      9.65 o 
  -9  -5   1       19.10       20.12      7.18 o 
  -8  -5   1       63.60       57.93      6.96 o 
  -7  -5   1       56.74       64.02      5.10 o 
  -6  -5   1      264.77      250.14      7.67 o 
  -5  -5   1      134.77      144.34      8.25 o 
  -4  -5   1      327.88      335.19     11.05 o 
  -3  -5   1     1299.76     1283.89     16.64 o 
  -2  -5   1     1654.06     1559.67     23.79 o 
  -1  -5   1     7694.51     8378.65     58.29 o 
   0  -5   1     3284.15     3362.67     25.14 o 
   1  -5   1      457.22      549.24     11.29 o 
   2  -5   1      752.42      738.73     12.45 o 
   3  -5   1      413.74      447.32      7.16 o 
   4  -5   1      160.21      187.15      3.89 o 
   5  -5   1      211.48      212.57      4.50 o 
   6  -5   1      249.56      263.96      6.86 o 
   7  -5   1      618.02      604.47     11.41 o 
   8  -5   1      267.86      258.26     16.53 o 
   9  -5   1      151.69      158.82      6.82 o 
  10  -5   1      125.20      126.52      6.73 o 
  11  -5   1      218.10      225.74      9.25 o 
  12  -5   1      100.73       79.62      9.54 o 
 -11  -4   1       50.95       61.74      8.92 o 
 -10  -4   1       17.44       27.19      7.30 o 
  -9  -4   1       30.65       32.84      6.85 o 
  -8  -4   1      274.01      278.47     11.45 o 
  -7  -4   1      200.34      177.75      8.33 o 
  -6  -4   1      267.38      262.97      7.52 o 
  -5  -4   1      490.88      512.93     19.75 o 
  -4  -4   1      750.30      819.52     12.10 o 
  -3  -4   1      186.53      240.69     12.28 o 
  -2  -4   1      350.36      401.62      6.68 o 
  -1  -4   1      790.35      810.92     22.37 o 
   0  -4   1       24.84       11.89      1.14 o 
   1  -4   1     4067.56     3969.55     34.96 o 
   2  -4   1     3781.01     3716.11     45.68 o 
   3  -4   1    10638.01    11151.30     93.77 o 
   4  -4   1     2067.71     2153.76     22.41 o 
   5  -4   1      116.08      101.31      4.21 o 
   6  -4   1      530.33      547.28     14.61 o 
   7  -4   1      145.69      133.66      5.59 o 
   8  -4   1       35.25       26.36      4.10 o 
   9  -4   1        0.94        3.24      2.96 o 
  10  -4   1      306.94      294.17      9.21 o 
  11  -4   1       98.62      100.39     10.07 o 
  12  -4   1      134.78      161.08     12.61 o 
 -11  -3   1        6.89        4.44      6.53 o 
 -10  -3   1       14.87        6.36      5.89 o 
  -9  -3   1       28.99       42.04      6.77 o 
  -8  -3   1        8.14        7.85      4.50 o 
  -7  -3   1       50.70       58.03      4.51 o 
  -6  -3   1        8.70        3.60      2.26 o 
  -5  -3   1      535.77      481.81     20.62 o 
  -4  -3   1     1129.72     1136.39     14.51 o 
  -3  -3   1     8893.47     9669.30     82.59 o 
  -2  -3   1      136.64      135.89      3.54 o 
  -1  -3   1       86.67       99.97      2.63 o 
   0  -3   1       57.04       64.96      1.92 o 
   1  -3   1      677.86      693.93      7.80 o 
   2  -3   1     1153.69     1274.66     13.76 o 
   3  -3   1       29.08       59.14      3.67 o 
   4  -3   1     3417.23     3424.27     45.78 o 
   5  -3   1     3857.59     4097.38     55.23 o 
   6  -3   1     1128.37     1080.77     14.86 o 
   7  -3   1      210.07      205.34      6.47 o 
   8  -3   1      334.44      345.95     14.61 o 
   9  -3   1      148.93      152.33      6.63 o 
  10  -3   1       22.02       24.93      4.23 o 
  11  -3   1        0.21        7.21      6.10 o 
  12  -3   1       20.80       15.05      7.49 o 
 -11  -2   1      130.24      120.17     10.67 o 
 -10  -2   1       76.94       77.83      8.66 o 
  -9  -2   1        5.22        2.97      4.84 o 
  -8  -2   1        2.30        0.68      4.25 o 
  -7  -2   1      557.23      543.72     15.86 o 
  -6  -2   1        0.16       -0.39      2.56 o 
  -5  -2   1     1763.82     1950.93     22.05 o 
  -4  -2   1      273.61      329.37      9.28 o 
  -3  -2   1     1601.67     1570.75     19.48 o 
  -2  -2   1     4895.86     5184.27     44.97 o 
  -1  -2   1     3599.83     3728.51     32.32 o 
   0  -2   1    10739.94    12102.57    141.77 o 
   1  -2   1     4032.66     4218.38     50.98 o 
   2  -2   1     6281.70     6863.01     82.10 o 
   3  -2   1      330.21      475.00      9.80 o 
   4  -2   1      645.06      636.59     13.23 o 
   5  -2   1        0.63        2.84      2.88 o 
   6  -2   1      414.00      444.21     13.04 o 
   7  -2   1       71.07       55.26      3.72 o 
   8  -2   1      361.19      349.43      8.65 o 
   9  -2   1      445.15      467.29     11.25 o 
  10  -2   1      178.40      186.18     12.08 o 
  11  -2   1       42.04       34.40      7.75 o 
  12  -2   1       71.23       76.91      9.58 o 
 -12  -1   1       24.27       11.27      6.66 o 
 -11  -1   1      176.72      181.29     12.80 o 
 -10  -1   1      254.40      269.06     13.34 o 
  -9  -1   1      292.44      265.14     12.78 o 
  -8  -1   1      697.75      694.00     18.80 o 
  -7  -1   1      195.00      179.54      9.01 o 
  -6  -1   1        7.61        4.87      1.59 o 
  -5  -1   1       25.79       38.65      2.31 o 
  -4  -1   1      258.20      272.93      5.78 o 
  -3  -1   1    13315.99    14403.33    119.57 o 
  -2  -1   1     4129.39     4642.00     40.16 o 
  -1  -1   1     4565.97     5130.42     61.42 o 
   0  -1   1     4425.38     4556.27     55.00 o 
   1  -1   1    12289.27    12482.43    151.31 o 
   2  -1   1     6633.23     6740.17     80.92 o 
   3  -1   1      155.45      217.33      6.51 o 
   5  -1   1     1281.33     1200.31     21.94 o 
   6  -1   1      362.84      352.68     11.59 o 
   7  -1   1        1.89       -0.98      3.56 o 
   8  -1   1       15.37       16.79      2.98 o 
   9  -1   1        8.01       -1.98      4.89 o 
  10  -1   1       49.30       57.00      7.81 o 
  11  -1   1      105.52       97.10     10.22 o 
  12  -1   1       71.56       71.81      9.50 o 
 -12   0   1       56.56       68.12      9.11 o 
 -11   0   1        2.19       -4.33      4.95 o 
 -10   0   1        3.41        3.07      4.91 o 
  -9   0   1       94.54       91.06      7.90 o 
  -8   0   1      407.06      391.43     13.57 o 
  -7   0   1      630.42      663.50     13.09 o 
  -6   0   1      943.09      881.31     15.39 o 
  -5   0   1        7.37       35.81      3.73 o 
  -4   0   1      799.54     1027.21     11.68 o 
  -3   0   1     4995.95     5921.11     64.69 o 
  -2   0   1     2714.70     2913.95     36.56 o 
  -1   0   1     1725.19     1807.73     22.73 o 
   0   0   1     3282.74     3612.69     44.86 o 
   1   0   1      499.18      500.03      8.00 o 
   2   0   1     6612.00     6840.89     94.08 o 
   3   0   1     2566.14     2564.00     35.30 o 
   4   0   1     1344.05     1422.15     23.52 o 
   5   0   1     1617.28     1654.25     28.02 o 
   6   0   1     1267.16     1235.03     24.31 o 
   7   0   1     1923.67     2019.15     35.70 o 
   8   0   1      143.97      126.70      9.16 o 
   9   0   1       33.70       31.93      6.57 o 
  10   0   1        6.87        2.07      5.21 o 
  11   0   1        0.55       -3.56      6.10 o 
 -12   1   1       81.86       79.58      9.45 o 
 -11   1   1       22.35       29.26      6.62 o 
 -10   1   1       93.90       74.37      8.15 o 
  -9   1   1      528.46      532.00     16.99 o 
  -8   1   1      242.57      239.20      9.62 o 
  -6   1   1       15.03       19.32      2.87 o 
  -5   1   1      168.35      203.46      6.19 o 
  -4   1   1      101.54       77.66      2.89 o 
  -3   1   1      277.11      264.48      5.12 o 
  -2   1   1     2237.04     2573.36     22.98 o 
  -1   1   1     2748.88     3055.87     39.63 o 
   0   1   1     5106.67     5587.69     70.38 o 
   1   1   1       62.22       43.26      3.45 o 
   2   1   1     5971.76     6263.28     53.77 o 
   3   1   1     3899.74     4125.21     37.80 o 
   4   1   1      386.34      387.49      7.54 o 
   5   1   1      330.74      342.00      7.63 o 
   6   1   1      210.15      200.28      9.39 o 
   7   1   1      918.29      951.33     22.43 o 
   8   1   1      261.21      254.72     12.08 o 
   9   1   1       56.25       50.85      7.28 o 
  10   1   1       18.89       18.03      6.81 o 
  11   1   1      100.37      144.11     12.25 o 
 -12   2   1        2.06       10.12      6.57 o 
 -11   2   1       49.76       49.25      7.36 o 
 -10   2   1       58.33       65.99      7.70 o 
  -9   2   1      182.93      183.03      6.75 o 
  -8   2   1      296.59      285.65     14.92 o 
  -7   2   1     1651.12     1609.75     19.54 o 
  -6   2   1     5405.92     5511.12     78.42 o 
  -5   2   1     4528.59     4643.56     42.65 o 
  -4   2   1       55.63       41.00      2.22 o 
  -3   2   1      678.74      860.72      9.89 o 
  -2   2   1      701.52      847.59     17.42 o 
  -1   2   1      229.49      289.89      6.21 o 
   0   2   1      689.37      703.21     11.10 o 
   1   2   1     2289.20     2431.91     31.22 o 
   2   2   1      167.07      153.41      3.88 o 
   3   2   1     2571.02     2628.30     34.37 o 
   4   2   1     2287.18     2205.31     25.72 o 
   5   2   1     1865.59     1910.56     30.34 o 
   6   2   1      608.65      600.21     11.53 o 
   7   2   1      732.94      679.70     18.50 o 
   8   2   1       36.31       42.23      6.36 o 
   9   2   1       19.93       19.68      6.34 o 
  10   2   1      140.20      147.02     11.57 o 
  11   2   1       84.11       82.35      9.94 o 
 -13   3   1       74.79       87.24     10.37 o 
 -12   3   1      196.37      208.95     12.78 o 
 -11   3   1      233.20      230.61     12.51 o 
 -10   3   1        2.03        2.78      3.11 o 
  -9   3   1       71.46       70.45      4.69 o 
  -8   3   1      131.84      138.58      5.57 o 
  -7   3   1     1022.32     1011.54     14.53 o 
  -6   3   1      499.07      496.90      8.94 o 
  -5   3   1      167.20      144.25      4.50 o 
  -4   3   1     1161.64     1044.47     14.75 o 
  -3   3   1     2334.66     2269.33     21.70 o 
  -2   3   1     7297.14     7532.62     51.43 o 
  -1   3   1     4704.10     4928.92     61.06 o 
   0   3   1     1022.96     1002.22      8.53 o 
   1   3   1     3938.28     4208.75     30.21 o 
   2   3   1      310.97      380.96      4.85 o 
   3   3   1       26.65       30.10      1.70 o 
   4   3   1      531.27      573.63     16.70 o 
   5   3   1     1092.53     1031.91     34.47 o 
   6   3   1      439.23      444.21     10.03 o 
   7   3   1      123.44      118.82      6.15 o 
   8   3   1      432.55      414.65     15.79 o 
   9   3   1      258.06      258.97     13.40 o 
  10   3   1       69.14       68.76      9.28 o 
 -13   4   1      115.63       92.43     10.44 o 
 -12   4   1      272.16      260.16     14.32 o 
 -11   4   1      264.64      275.95      9.33 o 
 -10   4   1      154.24      161.61     10.16 o 
  -9   4   1      289.32      283.17      8.32 o 
  -8   4   1      104.11       95.63      4.98 o 
  -7   4   1      456.06      422.50     11.56 o 
  -6   4   1        3.33       -0.84      1.83 o 
  -5   4   1      109.30      104.95      4.42 o 
  -4   4   1      203.89      236.18      5.07 o 
  -3   4   1       95.74      127.56      2.44 o 
  -2   4   1      386.59      314.16     10.95 o 
  -1   4   1      542.03      534.84      6.19 o 
   0   4   1    12128.40    12778.07     86.90 o 
   1   4   1     6298.53     6834.18     48.00 o 
   2   4   1     1072.11      999.66     10.71 o 
   3   4   1      115.01       90.09      2.77 o 
   4   4   1      199.05      181.21      5.80 o 
   5   4   1      143.17      139.06      5.70 o 
   6   4   1      205.02      213.29     16.68 o 
   7   4   1       64.85       53.59      4.95 o 
   8   4   1       54.10       63.15      8.00 o 
   9   4   1       60.76       65.84      8.28 o 
  10   4   1       92.62      107.51     10.86 o 
 -12   5   1        4.85        9.35      6.04 o 
 -11   5   1       19.45       21.44      4.24 o 
 -10   5   1       65.45       61.61      5.03 o 
  -9   5   1       17.19       20.75      3.67 o 
  -8   5   1      213.50      208.22      7.36 o 
  -7   5   1     1181.19     1193.22     16.50 o 
  -6   5   1     1628.81     1537.34     18.63 o 
  -5   5   1     1031.79      979.96     14.68 o 
  -4   5   1      536.48      438.42      5.46 o 
  -3   5   1       73.56      141.72      3.43 o 
  -2   5   1      250.75      357.33     11.39 o 
  -1   5   1     1529.74     1657.96     16.15 o 
   0   5   1      778.55      867.06     15.93 o 
   1   5   1       51.90       48.42      2.58 o 
   2   5   1        2.49        4.90      1.30 o 
   3   5   1      434.65      384.29     14.26 o 
   4   5   1     1058.96     1025.11     16.85 o 
   5   5   1      622.51      616.05     11.85 o 
   6   5   1      502.72      494.45     18.89 o 
   7   5   1       63.92       63.94      5.23 o 
   8   5   1       61.12       65.86      5.60 o 
   9   5   1        3.91        5.51      8.55 o 
 -12   6   1      190.67      198.34     16.15 o 
 -11   6   1      224.67      225.70      8.90 o 
 -10   6   1       75.65       89.45      5.84 o 
  -9   6   1       85.52       86.24      5.47 o 
  -8   6   1       36.35       41.43      5.73 o 
  -7   6   1       55.61       45.86      3.80 o 
  -6   6   1      136.47      130.00      5.02 o 
  -5   6   1      277.24      268.66      4.64 o 
  -4   6   1      257.86      214.03      4.94 o 
  -3   6   1       66.18      135.01      3.39 o 
  -2   6   1      627.42      505.41      6.53 o 
  -1   6   1        4.74       17.97      5.23 o 
   0   6   1      657.77      615.58      7.07 o 
   1   6   1     1882.57     1981.74     16.98 o 
   2   6   1      929.60      995.76     10.46 o 
   3   6   1      143.30      144.63      8.69 o 
   4   6   1      295.65      276.06      7.53 o 
   5   6   1      120.02      139.25      6.15 o 
   6   6   1      179.09      174.84      7.31 o 
   7   6   1      138.93      141.03      7.89 o 
   8   6   1       25.40       42.17      7.61 o 
   9   6   1        5.69        8.23      4.55 o 
 -12   7   1        8.00        9.28      6.53 o 
 -11   7   1      100.08      101.28     10.05 o 
 -10   7   1      783.37      746.07     22.22 o 
  -9   7   1      575.48      599.91     18.87 o 
  -8   7   1        8.01        9.39      4.97 o 
  -7   7   1      436.85      430.74     14.58 o 
  -6   7   1      988.47     1002.14     22.69 o 
  -5   7   1      446.37      467.85     14.08 o 
  -4   7   1      448.64      451.23     13.15 o 
  -3   7   1       17.42       13.00      3.44 o 
  -2   7   1      395.46      437.31     12.06 o 
  -1   7   1      922.45      919.38     18.18 o 
   0   7   1       34.71       24.98      2.66 o 
   1   7   1      186.08      167.40      5.35 o 
   2   7   1      590.66      554.60     15.62 o 
   3   7   1      563.17      605.76     10.97 o 
   4   7   1      316.63      300.78     19.48 o 
   5   7   1      378.67      387.54      9.90 o 
   6   7   1      135.56      126.69      6.71 o 
   7   7   1        4.63       11.74      6.53 o 
   8   7   1        1.69       -3.44      6.15 o 
 -12   8   1       13.58       14.47      7.09 o 
 -11   8   1       48.39       44.62      8.39 o 
 -10   8   1        9.43        2.92      6.02 o 
  -9   8   1       36.59       48.64      7.68 o 
  -8   8   1      649.94      625.84     19.55 o 
  -7   8   1      266.70      255.49     12.25 o 
  -6   8   1      336.93      334.54     13.00 o 
  -5   8   1     1000.48      939.04     21.75 o 
  -4   8   1      381.42      387.10     13.00 o 
  -3   8   1      282.14      288.76     10.88 o 
  -2   8   1      147.48      159.78      8.05 o 
  -1   8   1       26.21       25.07      3.02 o 
   0   8   1       50.88       58.19      3.70 o 
   1   8   1       52.88       60.61      6.38 o 
   2   8   1       17.36       19.61      4.89 o 
   3   8   1      230.37      245.70     12.14 o 
   4   8   1      120.30      135.73      9.82 o 
   5   8   1      138.48      164.15     11.44 o 
   6   8   1      129.08      106.62     10.09 o 
   7   8   1      134.42      142.09     11.99 o 
 -11   9   1      150.53      172.90     13.17 o 
 -10   9   1       76.16       75.87      9.56 o 
  -9   9   1      211.14      216.65     13.12 o 
  -8   9   1        2.11        6.32      5.10 o 
  -7   9   1        4.52       -0.98      4.59 o 
  -6   9   1        4.89        4.35      4.20 o 
  -5   9   1       16.14       12.16      4.65 o 
  -4   9   1      676.61      647.65     17.84 o 
  -3   9   1      560.36      556.80     15.79 o 
  -2   9   1        3.48        1.26      3.46 o 
  -1   9   1       23.78       31.64      3.46 o 
   0   9   1      123.58      108.13      8.00 o 
   1   9   1       50.33       56.38      6.62 o 
   2   9   1       23.57       14.30      5.27 o 
   3   9   1       51.02       55.12      7.73 o 
   4   9   1        4.75        0.32      5.57 o 
   5   9   1        9.05        4.46      6.15 o 
   6   9   1        9.45       15.79      7.13 o 
 -11  10   1       24.75       43.15      9.09 o 
 -10  10   1       27.65       20.02      7.51 o 
  -9  10   1       29.97       40.18      7.58 o 
  -8  10   1      293.85      294.76     14.64 o 
  -7  10   1      666.47      676.61     21.15 o 
  -6  10   1       56.23       45.33      7.13 o 
  -5  10   1      112.88      116.18      8.90 o 
  -4  10   1      246.19      228.54     11.20 o 
  -3  10   1      143.50      139.57      8.79 o 
  -2  10   1      115.86      114.28     10.39 o 
  -1  10   1       61.93       54.93      6.66 o 
   0  10   1      358.75      347.15     13.89 o 
   1  10   1      103.09      114.54      9.45 o 
   2  10   1       35.50       39.97      6.87 o 
   3  10   1        7.31        4.72      5.74 o 
   4  10   1       66.77       57.71      8.49 o 
   5  10   1       56.52       60.29      9.52 o 
 -10  11   1        2.08       -5.04      6.74 o 
  -9  11   1       17.85       11.57      7.06 o 
  -8  11   1       29.68       35.00      7.83 o 
  -7  11   1        0.63       -3.14      5.08 o 
  -6  11   1       96.77       96.27      9.24 o 
  -5  11   1      444.29      446.53     16.54 o 
  -4  11   1      637.78      575.26     18.01 o 
  -3  11   1      826.52      763.32     20.32 o 
  -2  11   1      388.49      368.33     10.07 o 
  -1  11   1       22.07       24.78      5.89 o 
   0  11   1       51.73       46.54      7.45 o 
   1  11   1        1.41       -0.43      5.42 o 
   2  11   1       31.34       25.84      6.96 o 
   3  11   1       19.41       28.21      7.43 o 
   4  11   1        5.08       16.65      7.38 o 
  -9  12   1      132.30      159.82     13.10 o 
  -8  12   1       46.17       60.42      9.33 o 
  -7  12   1        7.71        6.40      6.10 o 
  -6  12   1        1.76        3.84      5.63 o 
  -5  12   1       14.82       10.39      5.83 o 
  -4  12   1       11.58       15.90      5.76 o 
  -3  12   1       22.78       22.56      4.35 o 
  -2  12   1       63.69       66.11      8.26 o 
  -1  12   1      148.44      141.64     11.03 o 
   0  12   1      180.37      158.28     11.80 o 
   1  12   1       59.76       65.81      9.01 o 
   2  12   1       50.14       62.89      9.48 o 
  -7  13   1      114.27      119.85     11.44 o 
  -6  13   1       45.82       59.54      8.69 o 
  -5  13   1       63.45       66.39      8.62 o 
  -4  13   1      121.46      117.95      7.21 o 
  -3  13   1       59.08       45.54      7.60 o 
  -2  13   1       41.13       43.75      7.73 o 
  -1  13   1       10.03        5.10      6.04 o 
   0  13   1       10.28        9.16      6.44 o 
   0 -14   2        9.07       -2.35      5.34 o 
   1 -14   2       33.59       23.37      6.68 o 
   2 -14   2       39.44       53.95      7.98 o 
   3 -14   2        5.49        3.39      5.06 o 
   5 -14   2       21.19       25.69      7.55 o 
   6 -14   2       16.70        2.99      6.34 o 
  -2 -13   2        1.84       -3.16      5.42 o 
  -1 -13   2        0.92       -3.44      4.69 o 
   0 -13   2        8.25       10.50      5.42 o 
   1 -13   2        8.55        9.39      5.42 o 
   2 -13   2        0.92        3.18      4.78 o 
   3 -13   2       88.24       91.91      9.01 o 
   4 -13   2      122.49      111.38      9.54 o 
   5 -13   2       39.91       54.57      7.96 o 
   6 -13   2      112.53      106.26     10.20 o 
   7 -13   2       90.38      106.51     10.73 o 
   8 -13   2       21.66       23.94      7.90 o 
  -4 -12   2       21.79       24.05      7.53 o 
  -3 -12   2       75.18       74.95      8.90 o 
  -2 -12   2       47.51       57.98      7.77 o 
  -1 -12   2      130.18      127.83     10.12 o 
   0 -12   2       49.80       53.48      7.41 o 
   1 -12   2       23.66       25.18      6.06 o 
   2 -12   2       21.22       22.37      5.46 o 
   3 -12   2       50.73       42.08      6.68 o 
   4 -12   2        8.49        5.59      4.89 o 
   5 -12   2       44.99       51.82      7.53 o 
   6 -12   2      129.63      118.38     10.29 o 
   7 -12   2       47.65       47.72      7.90 o 
   8 -12   2      152.92      171.37     12.70 o 
   9 -12   2       96.66       92.21     10.59 o 
  -5 -11   2       29.15       38.16      7.83 o 
  -4 -11   2        5.41       -0.45      5.48 o 
  -3 -11   2        0.03        0.13      4.59 o 
  -2 -11   2       24.84       30.22      6.12 o 
  -1 -11   2        6.43        8.47      4.69 o 
   0 -11   2       12.05        8.79      4.57 o 
   1 -11   2      180.35      181.46     10.09 o 
   2 -11   2      198.94      193.58     10.32 o 
   3 -11   2        6.34        4.84      4.35 o 
   4 -11   2      215.67      230.89     11.55 o 
   5 -11   2      427.84      418.94     15.77 o 
   6 -11   2       65.65       59.56      7.87 o 
   7 -11   2       76.23       62.08      8.47 o 
   8 -11   2        5.44       -0.64      5.44 o 
   9 -11   2       40.33       37.18      8.11 o 
  10 -11   2       25.50       24.82      7.73 o 
  -7 -10   2       19.41       24.58      7.98 o 
  -6 -10   2       69.30       60.59      8.79 o 
  -5 -10   2       71.10       94.39      9.26 o 
  -4 -10   2       57.53       42.51      6.79 o 
  -3 -10   2      395.99      396.51     15.07 o 
  -2 -10   2      709.80      647.95     18.82 o 
  -1 -10   2      292.58      311.02     12.74 o 
   0 -10   2       46.89       33.01      5.76 o 
   1 -10   2        0.67       -0.27      2.40 o 
   2 -10   2       20.63       16.09      4.59 o 
   3 -10   2       17.83       23.43      4.87 o 
   4 -10   2       38.31       31.16      5.48 o 
   5 -10   2       41.81       44.71      6.38 o 
   6 -10   2      837.99      876.38     23.33 o 
   7 -10   2      345.56      335.54     14.62 o 
   8 -10   2      145.37      162.66     11.48 o 
   9 -10   2      234.47      247.04     14.49 o 
  10 -10   2       88.40       87.33     10.33 o 
  11 -10   2       38.54       48.19      9.37 o 
  -8  -9   2        6.80        4.25      6.91 o 
  -7  -9   2       30.14       36.68      7.60 o 
  -6  -9   2       22.38       26.44      6.79 o 
  -5  -9   2       46.95       41.47      6.89 o 
  -4  -9   2      486.28      469.37     16.20 o 
  -3  -9   2      191.93      169.85      9.71 o 
  -2  -9   2      388.16      427.84     14.55 o 
  -1  -9   2      290.84      273.80     11.29 o 
   0  -9   2      760.15      722.43     11.80 o 
   1  -9   2      510.81      539.94     10.28 o 
   2  -9   2     1500.30     1485.85     27.04 o 
   3  -9   2      127.26      112.68      7.75 o 
   4  -9   2       26.51       28.70      5.10 o 
   5  -9   2      153.53      166.37      9.60 o 
   6  -9   2      598.07      598.16     18.27 o 
   7  -9   2       36.85       50.56      7.04 o 
   8  -9   2      152.72      162.19     11.35 o 
   9  -9   2      401.87      385.09     16.90 o 
  10  -9   2      437.93      459.85     19.06 o 
  11  -9   2      178.61      163.34     12.98 o 
  -8  -8   2       51.41       48.95      5.44 o 
  -7  -8   2       22.81       27.36      4.47 o 
  -6  -8   2       18.40       17.49      3.86 o 
  -5  -8   2       81.41       91.23      5.33 o 
  -4  -8   2       96.43       95.07      5.15 o 
  -3  -8   2       81.30       64.30      5.29 o 
  -2  -8   2       84.27       68.25      3.91 o 
  -1  -8   2       18.79       16.87      2.45 o 
   0  -8   2      301.88      321.82      5.89 o 
   1  -8   2       18.59       18.41      3.71 o 
   2  -8   2      332.70      323.55      6.79 o 
   3  -8   2     1521.70     1509.80     17.97 o 
   4  -8   2      482.63      459.79      8.77 o 
   5  -8   2      203.77      186.30      6.07 o 
   6  -8   2       50.88       44.89      4.93 o 
   7  -8   2      122.90      128.68      6.06 o 
   8  -8   2       61.49       58.58      3.88 o 
   9  -8   2       24.63       29.12      3.57 o 
  10  -8   2        2.84        3.99      3.19 o 
  11  -8   2       30.14       23.86      4.65 o 
  -9  -7   2        2.13        3.32      4.18 o 
  -8  -7   2        5.39        9.08      4.09 o 
  -7  -7   2        4.09        8.12      3.43 o 
  -6  -7   2        3.34        9.55      3.24 o 
  -5  -7   2       34.61       38.64      3.81 o 
  -4  -7   2      406.65      377.09      8.74 o 
  -3  -7   2      759.28      699.50     11.49 o 
  -2  -7   2      289.48      275.53      7.30 o 
  -1  -7   2       55.81       57.17      2.52 o 
   0  -7   2     1316.93     1305.12     12.44 o 
   1  -7   2       21.60       31.81      2.98 o 
   2  -7   2       37.49       47.44      4.35 o 
   3  -7   2       98.85       96.15      4.03 o 
   4  -7   2        7.17        7.53      2.19 o 
   5  -7   2      103.29       81.34      4.29 o 
   6  -7   2      126.76      118.09      4.14 o 
   7  -7   2      172.11      151.19      4.75 o 
   8  -7   2      237.12      248.15      6.49 o 
   9  -7   2      278.18      274.60      7.59 o 
  10  -7   2      121.58      130.98      8.30 o 
  11  -7   2      139.46      140.90      6.27 o 
  12  -7   2       29.18       22.20      4.62 o 
 -10  -6   2       38.91       45.31      8.43 o 
  -9  -6   2      139.78      135.75      7.76 o 
  -8  -6   2      279.46      276.10      9.61 o 
  -7  -6   2      352.34      347.97      9.89 o 
  -6  -6   2       30.91       33.98      4.00 o 
  -5  -6   2      225.78      216.43     10.94 o 
  -4  -6   2       34.02       53.51      3.71 o 
  -3  -6   2      308.01      339.58      7.31 o 
  -2  -6   2      373.67      354.08      6.18 o 
  -1  -6   2        3.49        9.48      1.34 o 
   0  -6   2      330.95      289.08      4.54 o 
   1  -6   2     1589.49     1601.41     16.97 o 
   2  -6   2       10.24        6.18      2.64 o 
   3  -6   2     1926.00     2089.92     22.12 o 
   4  -6   2     1138.81     1155.70     14.85 o 
   5  -6   2      436.54      445.71     12.99 o 
   6  -6   2       23.14       17.91      2.25 o 
   7  -6   2       76.26       84.04      3.77 o 
   8  -6   2       88.31       97.50      6.94 o 
   9  -6   2        6.07        2.70      3.39 o 
  10  -6   2      131.09      143.13     13.27 o 
  11  -6   2       91.50       78.84     11.37 o 
  12  -6   2      185.43      207.06      9.46 o 
 -10  -5   2       11.80        6.12      6.23 o 
  -9  -5   2       66.97       84.77      6.16 o 
  -8  -5   2      138.65      150.11      7.18 o 
  -7  -5   2      611.68      602.79     12.49 o 
  -6  -5   2      154.86      139.49      5.83 o 
  -5  -5   2      261.57      241.89      6.87 o 
  -4  -5   2       27.55        7.93      5.78 o 
  -3  -5   2      156.93      167.66      4.98 o 
  -2  -5   2      836.15      868.96     11.34 o 
  -1  -5   2      266.74      287.38      4.17 o 
   0  -5   2      137.22      145.95      5.16 o 
   1  -5   2        1.03        0.05      1.03 o 
   2  -5   2     1933.03     2081.53     28.83 o 
   3  -5   2     4514.47     4500.72     57.43 o 
   4  -5   2     1480.28     1474.45     16.32 o 
   5  -5   2      966.80      905.24     12.35 o 
   6  -5   2      170.13      172.67      6.00 o 
   7  -5   2      502.60      505.43     16.49 o 
   8  -5   2      215.09      210.29      7.39 o 
   9  -5   2        3.35        1.03      3.24 o 
  10  -5   2        0.13       -0.39      3.73 o 
  11  -5   2       41.78       39.46      5.33 o 
  12  -5   2       45.69       53.63      9.30 o 
 -11  -4   2       38.81       49.53      8.86 o 
 -10  -4   2       12.27       20.66      6.77 o 
  -9  -4   2       10.56       12.48      5.27 o 
  -8  -4   2       65.25       58.76      4.89 o 
  -7  -4   2        1.47        2.56      2.69 o 
  -6  -4   2       69.47       78.47      8.33 o 
  -5  -4   2        5.68        0.57      1.98 o 
  -4  -4   2     2135.64     2110.46     22.96 o 
  -3  -4   2     5198.83     5392.18     48.65 o 
  -2  -4   2     3398.25     3690.52     33.94 o 
  -1  -4   2     1690.71     1681.42     13.50 o 
   0  -4   2       80.45       62.76      3.14 o 
   1  -4   2        3.67        4.16      1.34 o 
   2  -4   2       51.51       39.78      3.07 o 
   3  -4   2       89.77       89.57      3.11 o 
   4  -4   2      345.74      385.18      7.64 o 
   5  -4   2      137.76      129.54      6.57 o 
   6  -4   2      296.02      258.03     10.01 o 
   7  -4   2      298.62      296.17     11.40 o 
   8  -4   2      903.31      899.83     15.16 o 
   9  -4   2      336.06      355.61     11.19 o 
  10  -4   2      411.27      420.33     11.29 o 
  11  -4   2      123.02      148.40     11.97 o 
  12  -4   2       60.34       57.19      9.37 o 
 -11  -3   2      240.03      199.39     12.95 o 
 -10  -3   2      206.97      223.46     12.61 o 
  -9  -3   2      210.03      200.13     11.23 o 
  -8  -3   2       27.83       24.80      5.25 o 
  -7  -3   2      321.75      315.82      8.58 o 
  -6  -3   2      486.04      510.53     12.99 o 
  -5  -3   2      274.84      293.71     10.75 o 
  -4  -3   2      335.26      413.10     15.06 o 
  -3  -3   2       98.38      119.50      3.87 o 
  -2  -3   2     6896.11     7450.63     63.55 o 
  -1  -3   2       24.13       15.76      1.25 o 
   0  -3   2      268.55      216.37      5.21 o 
   1  -3   2     1146.09     1249.67     17.90 o 
   2  -3   2     2489.96     2386.32     36.49 o 
   3  -3   2     1075.87     1135.83     12.75 o 
   4  -3   2     3875.46     4086.35     54.12 o 
   5  -3   2      792.21      743.94     16.11 o 
   6  -3   2      105.05      100.17      6.83 o 
   7  -3   2       98.97      114.71      8.30 o 
   8  -3   2       10.23        9.07      2.99 o 
   9  -3   2      105.67       92.23     12.14 o 
  10  -3   2      339.39      356.20     15.86 o 
  11  -3   2       76.86       59.33      8.77 o 
  12  -3   2       42.16       65.52      9.90 o 
 -12  -2   2       19.10       11.57      6.62 o 
 -11  -2   2        0.63        8.92      6.00 o 
 -10  -2   2      228.22      202.69     12.33 o 
  -9  -2   2      514.30      498.48     17.09 o 
  -8  -2   2      314.39      298.68     12.31 o 
  -7  -2   2      147.04      147.76      8.69 o 
  -6  -2   2      234.53      212.68      8.90 o 
  -5  -2   2      125.32       71.74      4.19 o 
  -4  -2   2     1545.84     1617.43     17.95 o 
  -3  -2   2     3133.45     3187.00     29.73 o 
  -2  -2   2     2334.57     2507.22     32.52 o 
  -1  -2   2     3883.97     4292.71     52.39 o 
   0  -2   2     4372.45     4685.12     56.64 o 
   1  -2   2     3383.64     3854.84     47.72 o 
   2  -2   2      914.31     1065.06     11.38 o 
   3  -2   2     1275.71     1194.57     19.21 o 
   4  -2   2     3104.05     3313.98     45.56 o 
   5  -2   2     1967.32     2035.93     32.37 o 
   6  -2   2      240.32      197.00      9.48 o 
   7  -2   2      171.11      166.97      9.50 o 
   8  -2   2      137.71      128.36      9.09 o 
   9  -2   2      152.84      155.98      6.71 o 
  10  -2   2       37.10       45.95      7.60 o 
  11  -2   2        4.20        6.25      6.19 o 
  12  -2   2        8.39       11.57      7.36 o 
 -12  -1   2       41.81       43.88      7.98 o 
 -11  -1   2      128.56      124.57     10.52 o 
 -10  -1   2      223.61      196.29     11.52 o 
  -9  -1   2      747.34      757.77     20.87 o 
  -8  -1   2      171.70      188.89     10.18 o 
  -7  -1   2      194.73      215.39      9.69 o 
  -6  -1   2     1583.63     1769.97     24.17 o 
  -5  -1   2      222.09      250.28      4.89 o 
  -4  -1   2      120.83      173.90      7.27 o 
  -3  -1   2      242.27      360.51      8.24 o 
  -2  -1   2     1640.93     1452.92     14.91 o 
  -1  -1   2    11015.53    12226.73    145.48 o 
   0  -1   2    14456.39    15008.26    180.88 o 
   1  -1   2        8.19        6.23      0.89 o 
   2  -1   2     8588.05     8970.22    106.98 o 
   3  -1   2     1184.22     1095.93     18.33 o 
   4  -1   2     1767.87     1999.56     30.62 o 
   5  -1   2      700.14      770.70     17.05 o 
   6  -1   2        7.20       13.30      3.95 o 
   7  -1   2      304.24      286.41     11.82 o 
   8  -1   2      289.19      289.98     12.76 o 
   9  -1   2      320.90      337.14     14.92 o 
  10  -1   2       29.38       30.35      7.34 o 
  11  -1   2      242.82      283.79     15.77 o 
 -12   0   2        0.38        5.57      5.80 o 
 -11   0   2       39.90       56.00      8.11 o 
 -10   0   2       39.02       55.53      7.45 o 
  -9   0   2      835.04      739.61     20.10 o 
  -8   0   2     1738.22     1646.86     30.79 o 
  -7   0   2     1295.38     1246.77     15.72 o 
  -6   0   2      673.43      674.36      9.92 o 
  -5   0   2      501.67      562.82      8.28 o 
  -4   0   2       25.57       21.10      2.25 o 
  -3   0   2     1166.62     1361.43     26.71 o 
  -2   0   2      563.60      555.78      9.26 o 
  -1   0   2      550.50      541.09      8.13 o 
   0   0   2       17.32        6.94      1.13 o 
   1   0   2     4352.37     4203.31     37.16 o 
   2   0   2      613.10      562.15      6.73 o 
   3   0   2     2547.22     2603.66     25.48 o 
   4   0   2     2603.72     2743.20     39.74 o 
   5   0   2     2010.24     2025.00     32.91 o 
   6   0   2      471.94      486.78     14.51 o 
   7   0   2     1204.62     1142.99     25.12 o 
   8   0   2        6.29        5.95      4.97 o 
   9   0   2       40.02       45.11      7.28 o 
  10   0   2       92.25       70.81      8.98 o 
  11   0   2       87.57       86.69     10.73 o 
 -13   1   2      107.97      109.39     11.18 o 
 -12   1   2       33.81       31.82      7.51 o 
 -11   1   2       50.26       69.51      8.13 o 
 -10   1   2        1.69        1.94      4.78 o 
  -9   1   2        0.31       -1.05      4.20 o 
  -8   1   2        8.00        9.88      2.50 o 
  -7   1   2      911.20      905.14     12.92 o 
  -6   1   2     1075.89     1006.27     24.45 o 
  -5   1   2     1148.15     1125.97     13.46 o 
  -4   1   2      419.80      318.40      5.52 o 
  -3   1   2       89.69       66.34      2.35 o 
  -2   1   2     1470.49     1703.33     21.96 o 
  -1   1   2      181.72      222.32      3.08 o 
   0   1   2       51.95       42.84      2.68 o 
   1   1   2        0.28        4.80      1.22 o 
   2   1   2       40.17       54.94      2.62 o 
   3   1   2      850.28     1094.22     19.53 o 
   4   1   2       88.71       96.89      4.34 o 
   5   1   2      769.94      797.23     24.09 o 
   6   1   2     1442.26     1434.74     27.57 o 
   7   1   2      852.63      896.84     22.17 o 
   8   1   2        2.89        0.30      4.65 o 
   9   1   2      103.32      112.10     10.07 o 
  10   1   2        3.43        7.45      6.55 o 
  11   1   2        1.43        9.43      6.89 o 
 -13   2   2       91.51      109.69     11.16 o 
 -12   2   2      149.75      169.42     12.42 o 
 -11   2   2      448.88      460.19     17.22 o 
 -10   2   2      494.44      468.47     16.07 o 
  -9   2   2      137.54      138.04      5.89 o 
  -7   2   2      166.58      163.40      5.56 o 
  -6   2   2       43.52       41.11      3.56 o 
  -5   2   2      193.82      217.80      5.20 o 
  -4   2   2     1162.76     1248.07     13.82 o 
  -3   2   2       31.80       21.50      1.52 o 
  -2   2   2     5228.41     5538.42     47.57 o 
  -1   2   2     2699.39     2743.13     25.58 o 
   0   2   2      246.13      216.90      2.95 o 
   1   2   2      185.93      177.70      3.55 o 
   2   2   2     3283.02     3352.34     25.20 o 
   3   2   2      440.64      374.18      5.32 o 
   4   2   2       39.35       63.56      6.04 o 
   5   2   2      453.15      471.34     12.59 o 
   6   2   2        1.18        2.58      2.86 o 
   7   2   2      185.99      174.29     10.56 o 
   8   2   2        0.77        1.62      5.10 o 
   9   2   2      162.20      173.12     11.46 o 
  10   2   2      139.06      132.40     11.05 o 
  11   2   2       18.66       15.77      7.73 o 
 -13   3   2        0.72        5.10      6.59 o 
 -12   3   2        8.51        7.32      5.76 o 
 -11   3   2       62.84       59.65      7.51 o 
 -10   3   2       84.63       88.55      5.42 o 
  -9   3   2      675.22      641.22     12.05 o 
  -8   3   2      813.38      779.78     12.85 o 
  -7   3   2      896.18      794.43     12.28 o 
  -6   3   2     1603.88     1562.87     18.36 o 
  -5   3   2       28.97       32.20      2.38 o 
  -4   3   2      133.57      169.96      4.12 o 
  -3   3   2      143.92      134.50      5.21 o 
  -2   3   2       28.61       42.13      3.27 o 
  -1   3   2       63.59       64.21      3.86 o 
   0   3   2     1155.91     1163.73      9.95 o 
   1   3   2      970.26      929.31     12.35 o 
   2   3   2     1182.68     1257.08     11.53 o 
   3   3   2      279.30      244.43      4.37 o 
   4   3   2      489.05      453.18      8.41 o 
   5   3   2      546.65      529.78     15.38 o 
   6   3   2      680.83      657.14     31.00 o 
   7   3   2      885.02      869.75     17.90 o 
   8   3   2      249.76      229.84     12.19 o 
   9   3   2        0.16       -3.80      5.16 o 
  10   3   2        0.21        0.21      6.21 o 
 -13   4   2      113.75      141.77     11.72 o 
 -12   4   2      137.36      146.03     11.27 o 
 -11   4   2       37.70       37.96      5.63 o 
 -10   4   2       15.56       20.60      3.84 o 
  -9   4   2      104.24       98.29      5.32 o 
  -8   4   2       19.84       21.78      3.20 o 
  -7   4   2      660.76      710.26     11.69 o 
  -6   4   2      651.17      649.37     10.41 o 
  -5   4   2     1881.34     1926.98     20.64 o 
  -4   4   2     2435.48     2396.73     23.57 o 
  -3   4   2     1805.64     2385.24     30.86 o 
  -2   4   2        6.35       15.24      2.60 o 
  -1   4   2        5.30        5.74      2.11 o 
   0   4   2     1141.72     1114.34     10.01 o 
   1   4   2      833.34      857.42      9.51 o 
   2   4   2      102.41      119.97      3.13 o 
   3   4   2        1.46        8.19      1.51 o 
   4   4   2      459.33      452.70     14.40 o 
   5   4   2      957.60      925.57     15.03 o 
   6   4   2      242.46      236.00      7.90 o 
   7   4   2      183.28      190.17     11.03 o 
   8   4   2       94.79       90.36      6.48 o 
   9   4   2      139.64      139.63     11.35 o 
  10   4   2       80.95       71.17      9.35 o 
 -13   5   2       64.85       70.25      9.26 o 
 -12   5   2       78.85       87.09      6.37 o 
 -11   5   2      178.07      192.46      8.01 o 
 -10   5   2       65.57       66.27      5.06 o 
  -9   5   2      523.84      501.71     11.00 o 
  -8   5   2     1717.81     1719.03     40.97 o 
  -7   5   2     1306.13     1345.36     17.67 o 
  -6   5   2      112.65       98.71      6.36 o 
  -5   5   2        8.86        3.74      1.72 o 
  -4   5   2      138.12      179.03      3.06 o 
  -3   5   2       41.11       33.12      3.91 o 
  -2   5   2      100.86       52.93      4.20 o 
  -1   5   2     1250.49     1141.54     19.68 o 
   0   5   2     2232.41     2172.99     17.65 o 
   1   5   2      242.16      234.54      4.19 o 
   2   5   2      361.01      329.83      6.32 o 
   3   5   2      638.60      618.80     10.55 o 
   4   5   2      160.35      155.37      5.89 o 
   5   5   2      108.38      113.60      6.55 o 
   6   5   2       28.46       25.04      4.05 o 
   7   5   2       21.48       24.98      7.18 o 
   8   5   2        0.50        4.40      3.89 o 
   9   5   2        5.85       10.13      4.46 o 
 -12   6   2       39.15       46.54      7.85 o 
 -11   6   2       14.42       13.44      5.93 o 
 -10   6   2       63.94       60.27      7.36 o 
  -9   6   2      190.49      192.58     10.95 o 
  -8   6   2      853.92      790.89     20.44 o 
  -7   6   2     2033.04     2035.16     35.85 o 
  -6   6   2     3660.75     3612.47     53.65 o 
  -5   6   2     1787.27     1811.34     31.39 o 
  -4   6   2     1886.23     2070.09     33.68 o 
  -3   6   2      111.41       84.17      6.06 o 
  -2   6   2       10.56        4.10      2.67 o 
  -1   6   2       71.64       57.97      3.33 o 
   0   6   2       98.12       90.88      2.72 o 
   1   6   2      190.61      198.64      4.16 o 
   2   6   2       43.83       42.99      3.06 o 
   3   6   2      570.37      558.78     10.31 o 
   4   6   2       88.03       93.08      7.26 o 
   5   6   2      352.23      335.25      9.16 o 
   6   6   2      369.99      376.20     10.43 o 
   7   6   2      262.75      262.81     12.12 o 
   8   6   2       36.49       34.86      5.30 o 
 -12   7   2      110.52      103.82     10.50 o 
 -10   7   2       82.96       85.94      9.05 o 
  -9   7   2       93.79       77.36      8.30 o 
  -8   7   2      275.75      286.97     12.51 o 
  -7   7   2        1.69        1.75      4.18 o 
  -6   7   2       10.34       12.14      4.27 o 
  -5   7   2      103.92       99.90      7.55 o 
  -4   7   2     1178.23     1202.21     24.20 o 
  -3   7   2     1769.21     1864.05     31.46 o 
  -2   7   2     1458.27     1449.36     25.69 o 
  -1   7   2      252.93      220.01      6.21 o 
   0   7   2      143.63      105.74      6.35 o 
   1   7   2      304.05      309.42      9.19 o 
   2   7   2        2.68        1.75      3.48 o 
   3   7   2       94.04       97.21      7.87 o 
   4   7   2        0.34       -0.96      4.65 o 
   5   7   2      156.23      158.67     10.65 o 
   6   7   2       47.31       57.92      8.22 o 
   7   7   2       32.33       29.39      7.36 o 
   8   7   2       56.28       61.87      9.65 o 
 -12   8   2       19.84       26.89      8.15 o 
 -11   8   2       27.87       32.57      7.85 o 
 -10   8   2       82.54       83.89      9.50 o 
  -9   8   2        2.87       -2.77      4.63 o 
  -8   8   2       55.92       56.45      7.53 o 
  -7   8   2      830.03      829.60     21.98 o 
  -6   8   2      704.57      713.40     19.55 o 
  -5   8   2      518.41      487.89     15.56 o 
  -4   8   2      212.21      197.36      9.48 o 
  -3   8   2        1.83       -3.01      3.18 o 
  -2   8   2      220.74      218.64      9.50 o 
  -1   8   2       23.04       28.38      3.19 o 
   0   8   2       93.89       93.54      4.93 o 
   1   8   2      323.00      340.34     12.70 o 
   2   8   2       22.38       25.16      5.27 o 
   3   8   2       78.85       91.25      8.24 o 
   4   8   2      112.33      112.94      9.52 o 
   5   8   2       62.71       82.33      9.41 o 
   6   8   2       20.86       26.87      7.19 o 
   7   8   2       16.04       12.89      7.81 o 
 -11   9   2       52.52       50.62      9.20 o 
 -10   9   2       48.32       36.71      8.13 o 
  -9   9   2       20.67       14.58      6.57 o 
  -8   9   2      109.31      107.02      9.60 o 
  -7   9   2       87.50       79.43      8.19 o 
  -6   9   2      484.91      475.09     16.33 o 
  -5   9   2      529.56      545.36     17.03 o 
  -4   9   2      669.38      629.72     17.61 o 
  -3   9   2      673.15      618.63     17.09 o 
  -2   9   2      268.21      238.39      7.48 o 
  -1   9   2      136.23      150.33      6.16 o 
   0   9   2       71.87       70.34      7.11 o 
   1   9   2      109.88      111.33      9.07 o 
   2   9   2        2.47        1.34      4.42 o 
   3   9   2       65.28       49.11      7.79 o 
   4   9   2       45.94       62.02      8.41 o 
   5   9   2       62.83       61.82      9.13 o 
   6   9   2       47.89       41.76      8.73 o 
 -11  10   2       69.92       77.79     10.76 o 
 -10  10   2       17.89       24.50      7.96 o 
  -9  10   2       35.21       45.63      8.32 o 
  -8  10   2       25.23       36.96      7.11 o 
  -7  10   2       30.01       15.02      6.36 o 
  -6  10   2        8.08        6.12      5.14 o 
  -5  10   2       81.40       83.12      8.07 o 
  -4  10   2      109.45      114.83      8.77 o 
  -3  10   2       18.65       23.30      5.31 o 
  -2  10   2      337.04      304.19      8.85 o 
  -1  10   2      626.50      619.20     18.78 o 
   0  10   2      368.39      340.04     14.43 o 
   1  10   2      172.50      187.24     11.40 o 
   2  10   2       26.99       44.37      7.23 o 
   3  10   2        0.28        4.33      6.15 o 
   4  10   2        4.44       10.71      7.02 o 
   5  10   2        0.40       -6.34      6.68 o 
 -10  11   2       84.50       77.04     10.86 o 
  -9  11   2      175.87      178.26     12.80 o 
  -8  11   2       28.87       46.20      8.32 o 
  -7  11   2        1.69       -7.07      4.72 o 
  -6  11   2        3.41        1.94      5.40 o 
  -5  11   2       80.92       80.39      8.41 o 
  -4  11   2      116.84      120.64      9.37 o 
  -3  11   2       39.84       35.37      5.28 o 
  -2  11   2       10.59       19.63      5.83 o 
  -1  11   2       95.87       96.84      9.22 o 
   0  11   2      158.98      177.77     11.97 o 
   1  11   2       82.54       68.78      8.51 o 
   2  11   2       22.85       36.83      7.70 o 
   3  11   2       39.64       42.98      8.37 o 
  -9  12   2        3.06        0.60      6.44 o 
  -8  12   2        5.64       11.84      6.98 o 
  -7  12   2       36.76       24.12      7.36 o 
  -6  12   2       74.23      105.98      9.99 o 
  -5  12   2       54.25       49.77      7.77 o 
  -4  12   2       24.68       35.62      6.91 o 
  -3  12   2       33.17       33.96      4.87 o 
  -2  12   2       42.22       55.40      8.17 o 
  -1  12   2       95.09       81.31      8.96 o 
   0  12   2       56.62       67.03      8.84 o 
   1  12   2        1.51       -2.77      5.80 o 
   2  12   2        9.42        8.62      7.21 o 
  -7  13   2        0.73       -0.51      6.47 o 
  -6  13   2        0.78        8.49      6.70 o 
  -5  13   2        1.27       -0.83      6.12 o 
  -4  13   2        6.52        2.18      4.08 o 
  -3  13   2       44.26       55.74      8.66 o 
  -2  13   2       23.81       32.63      7.94 o 
  -1  13   2        2.07        1.32      6.04 o 
  -1 -14   3       14.08       16.24      7.02 o 
   0 -14   3       27.25       32.65      7.53 o 
   1 -14   3      103.35       78.58      9.01 o 
   2 -14   3       28.18       26.42      6.59 o 
   3 -14   3        3.01       -0.58      4.52 o 
   5 -14   3       11.18        3.86      6.34 o 
   6 -14   3        8.61        3.56      6.38 o 
  -3 -13   3        4.36        1.69      5.42 o 
  -2 -13   3       20.25       14.68      6.02 o 
  -1 -13   3       29.03       25.31      6.59 o 
   0 -13   3       17.15        7.92      5.21 o 
   1 -13   3       79.73      103.05      9.18 o 
   2 -13   3      213.84      208.69     11.84 o 
   3 -13   3      242.83      226.17     12.27 o 
   4 -13   3       35.12       40.55      7.04 o 
   5 -13   3        0.51        7.26      5.55 o 
   6 -13   3        2.54        3.50      5.72 o 
   7 -13   3        1.38       -6.15      5.23 o 
   8 -13   3       13.20        0.96      6.36 o 
  -5 -12   3       53.81       50.34      8.58 o 
  -4 -12   3       41.56       42.55      8.37 o 
  -3 -12   3       72.46       79.88      9.13 o 
  -2 -12   3       48.95       49.11      7.51 o 
  -1 -12   3        2.25        1.34      4.72 o 
   0 -12   3       52.76       68.48      7.75 o 
   1 -12   3       15.81       10.54      4.93 o 
   2 -12   3       23.02       16.60      5.36 o 
   3 -12   3        8.02        3.95      4.42 o 
   4 -12   3       10.60        6.89      4.89 o 
   5 -12   3       26.06       35.19      6.77 o 
   6 -12   3      275.80      272.35     14.32 o 
   7 -12   3      133.84      125.76     11.10 o 
   8 -12   3       50.22       46.16      8.62 o 
   9 -12   3       33.72       39.18      8.81 o 
  -6 -11   3        0.39       -2.54      5.51 o 
  -5 -11   3       11.29       12.42      6.72 o 
  -4 -11   3       83.92       74.63      8.79 o 
  -3 -11   3      172.10      197.40     11.48 o 
  -2 -11   3      302.65      301.69     13.30 o 
  -1 -11   3      227.84      227.28     11.35 o 
   0 -11   3      303.45      291.79     12.38 o 
   1 -11   3       55.66       52.43      6.30 o 
   2 -11   3       20.14        8.73      4.65 o 
   3 -11   3      213.41      201.48     10.50 o 
   4 -11   3      101.66      114.94      8.86 o 
   5 -11   3        4.24        3.31      4.76 o 
   6 -11   3       49.51       63.77      8.00 o 
   7 -11   3      134.10      137.03     10.82 o 
   8 -11   3      263.84      290.00     15.26 o 
   9 -11   3       80.26       67.46      9.62 o 
  10 -11   3       30.91       33.63      8.73 o 
  -7 -10   3       66.56       83.70     10.31 o 
  -6 -10   3       12.91       11.63      6.25 o 
  -5 -10   3       57.90       71.36      8.60 o 
  -4 -10   3       42.50       46.86      6.89 o 
  -3 -10   3       15.61        4.72      4.42 o 
  -2 -10   3       10.13       14.49      5.08 o 
  -1 -10   3      255.63      241.45     10.91 o 
   0 -10   3      802.72      819.27     20.32 o 
   1 -10   3      347.37      334.58     10.31 o 
   2 -10   3      183.50      171.17      9.39 o 
   3 -10   3       19.16       13.34      4.63 o 
   4 -10   3      139.03      141.98      9.11 o 
   5 -10   3      233.01      242.62     11.80 o 
   6 -10   3       23.19       20.04      5.51 o 
   7 -10   3       39.20       48.83      7.21 o 
   8 -10   3        0.39       -4.76      4.63 o 
   9 -10   3       35.26       51.09      8.39 o 
  10 -10   3        1.73       -3.65      6.21 o 
  -8  -9   3       21.66       16.54      4.56 o 
  -7  -9   3        0.79       10.53      4.07 o 
  -6  -9   3       38.83       43.38      4.82 o 
  -5  -9   3      112.85      116.74      6.34 o 
  -4  -9   3      368.91      379.58      9.59 o 
  -3  -9   3      470.21      491.63     23.93 o 
  -2  -9   3      206.90      222.59     12.37 o 
  -1  -9   3       16.17       14.81      4.82 o 
   0  -9   3      447.23      429.88      6.92 o 
   1  -9   3        6.96        8.06      5.72 o 
   2  -9   3      397.23      387.99      6.38 o 
   3  -9   3      667.42      700.65     12.57 o 
   4  -9   3      143.59      140.32      7.47 o 
   5  -9   3      105.39      103.94      5.85 o 
   6  -9   3        6.73        1.82      8.54 o 
   7  -9   3      108.57      118.38      9.37 o 
   8  -9   3       78.46       86.64      9.13 o 
   9  -9   3      508.96      537.36     19.72 o 
  10  -9   3      263.51      272.84     15.19 o 
  11  -9   3       53.64       48.06      8.75 o 
  -9  -8   3       10.97        9.51      4.64 o 
  -8  -8   3       78.35       75.00     10.50 o 
  -7  -8   3      157.98      158.05      7.39 o 
  -6  -8   3        6.91        7.08      5.76 o 
  -5  -8   3      245.19      217.46      7.33 o 
  -4  -8   3       76.24       82.97      4.83 o 
  -3  -8   3       53.42       51.18      3.79 o 
  -2  -8   3      254.53      245.76      6.55 o 
  -1  -8   3      846.48      830.93     13.74 o 
   0  -8   3     1723.51     1759.15     16.26 o 
   1  -8   3     1364.08     1314.83     15.87 o 
   2  -8   3      588.84      578.31      9.16 o 
   3  -8   3       88.49       91.29      6.70 o 
   4  -8   3       99.15       90.20      4.58 o 
   5  -8   3      265.22      257.10      7.29 o 
   6  -8   3        1.51        3.17      2.68 o 
   7  -8   3      233.45      223.30     13.62 o 
   8  -8   3        1.02       -1.70      3.49 o 
   9  -8   3      213.97      208.19      7.88 o 
  10  -8   3      208.93      213.64      7.26 o 
  11  -8   3      105.34      101.02      5.61 o 
  -9  -7   3       85.98       90.69      7.99 o 
  -8  -7   3      182.33      156.96      9.17 o 
  -7  -7   3      119.54      128.69      6.69 o 
  -6  -7   3      283.58      279.65     14.08 o 
  -5  -7   3      511.57      503.74     12.33 o 
  -4  -7   3      180.42      162.56      5.87 o 
  -3  -7   3       78.29       86.65      4.30 o 
  -2  -7   3       79.36       65.89     13.46 o 
  -1  -7   3      190.90      174.17      4.87 o 
   0  -7   3        0.77        1.84      1.30 o 
   1  -7   3      120.89       99.81      8.05 o 
   2  -7   3     1966.77     2050.28     25.67 o 
   3  -7   3     2450.43     2406.11     25.66 o 
   4  -7   3     1021.84     1016.92     14.32 o 
   5  -7   3     1245.73     1243.63     17.05 o 
   6  -7   3       77.24       73.43      4.42 o 
   7  -7   3      175.24      178.74      5.48 o 
   8  -7   3       14.31       11.61      2.79 o 
   9  -7   3        0.64       -1.68      2.55 o 
  10  -7   3        3.94        3.72      3.05 o 
  11  -7   3        4.36        4.34      3.47 o 
 -10  -6   3       34.70       39.93      7.60 o 
  -9  -6   3       16.77       10.95      4.25 o 
  -8  -6   3        6.93       15.14      4.74 o 
  -7  -6   3       80.34       78.67      5.24 o 
  -6  -6   3      317.84      305.46      8.62 o 
  -5  -6   3      143.87      143.05      5.72 o 
  -4  -6   3      669.95      637.19     10.95 o 
  -3  -6   3     1447.80     1398.51     17.20 o 
  -2  -6   3     1653.63     1671.48     14.52 o 
  -1  -6   3     4901.43     5154.87     37.68 o 
   0  -6   3     1423.02     1521.66     13.57 o 
   1  -6   3        1.77        6.38      2.07 o 
   2  -6   3      369.72      490.50     11.03 o 
   3  -6   3       37.67       37.47      3.67 o 
   4  -6   3        9.90       11.35      2.90 o 
   5  -6   3        1.73        0.92      1.88 o 
   6  -6   3      242.58      235.92     11.44 o 
   7  -6   3      710.13      670.16     10.09 o 
   8  -6   3      145.71      154.13      5.27 o 
   9  -6   3       15.33       19.47      3.26 o 
  10  -6   3      182.48      170.66      6.57 o 
  11  -6   3       25.08       21.74      4.79 o 
 -11  -5   3       59.98       70.81      9.92 o 
 -10  -5   3       29.68       32.93      7.30 o 
  -9  -5   3      184.05      172.69     11.35 o 
  -8  -5   3      413.30      395.37     22.10 o 
  -7  -5   3       69.61       72.46      6.55 o 
  -6  -5   3       52.69       45.19      4.96 o 
  -5  -5   3        7.91        8.23      3.07 o 
  -4  -5   3      786.52      878.80     12.80 o 
  -3  -5   3       72.58       81.59      3.65 o 
  -2  -5   3     1971.24     2090.35     21.54 o 
  -1  -5   3      957.38     1029.35     12.17 o 
   0  -5   3      866.14      843.49     14.55 o 
   1  -5   3     1711.93     1551.66     22.96 o 
   2  -5   3     2331.88     2489.31     34.57 o 
   3  -5   3     1723.13     1790.40     27.32 o 
   4  -5   3       90.68       63.89      3.26 o 
   5  -5   3      780.07      779.30     11.68 o 
   6  -5   3      394.61      394.03     16.83 o 
   7  -5   3       16.20       22.35      3.78 o 
   8  -5   3       34.99       37.42      5.29 o 
   9  -5   3       69.27       66.58      5.40 o 
  10  -5   3      208.10      214.12      8.83 o 
  11  -5   3       77.19       95.74      6.96 o 
  12  -5   3      145.51      152.24     13.12 o 
 -11  -4   3       36.56       23.37      7.30 o 
 -10  -4   3      149.78      133.66     10.37 o 
  -9  -4   3      266.35      265.39     12.80 o 
  -8  -4   3       13.60        8.34      3.24 o 
  -7  -4   3      128.83      136.28      6.14 o 
  -6  -4   3      311.94      280.10      7.52 o 
  -5  -4   3     1587.48     1425.48     43.71 o 
  -4  -4   3      709.87      692.31     10.51 o 
  -3  -4   3      103.73      128.27      5.11 o 
  -2  -4   3       38.50       56.50      3.12 o 
  -1  -4   3      160.55      176.52      3.83 o 
   0  -4   3        0.98       -0.66      1.34 o 
   1  -4   3      175.81      171.81      5.46 o 
   2  -4   3       93.94       72.26      4.25 o 
   3  -4   3     3980.89     4000.16     38.97 o 
   4  -4   3     1947.82     2008.58     21.32 o 
   5  -4   3      226.52      198.25      5.72 o 
   6  -4   3      315.51      294.69     11.03 o 
   7  -4   3       47.93       39.40      5.55 o 
   8  -4   3       12.77        6.94      4.80 o 
   9  -4   3        0.45       -1.16      3.17 o 
  10  -4   3      142.29      138.54      7.27 o 
  11  -4   3        0.76       -6.53      5.98 o 
  12  -4   3        6.46       20.87      8.19 o 
 -12  -3   3      129.50      143.28     12.42 o 
 -11  -3   3       79.65       71.64      9.13 o 
 -10  -3   3       12.22       18.72      6.06 o 
  -9  -3   3       15.17       16.86      5.63 o 
  -8  -3   3      255.98      235.22     11.29 o 
  -7  -3   3      182.64      190.06      9.62 o 
  -6  -3   3        6.72       11.26      5.10 o 
  -5  -3   3      154.32      167.25     10.37 o 
  -4  -3   3     5096.67     4997.27     45.80 o 
  -3  -3   3     1498.34     1430.43     15.70 o 
  -2  -3   3      147.17      110.77      5.71 o 
  -1  -3   3     1566.71     1531.41     15.04 o 
   0  -3   3       55.46       39.82      2.82 o 
   1  -3   3       10.08       13.79      1.88 o 
   2  -3   3     3613.96     3708.02     48.04 o 
   3  -3   3        0.22        3.95      1.50 o 
   4  -3   3       84.14       84.49      5.46 o 
   5  -3   3      848.39      902.69     18.97 o 
   6  -3   3       13.16       16.28      4.33 o 
   7  -3   3        9.26        8.64      4.16 o 
   8  -3   3      126.19      149.17     10.26 o 
   9  -3   3      195.11      194.33     11.59 o 
  10  -3   3      130.81      112.19     10.09 o 
  11  -3   3       96.78       96.42     10.78 o 
 -12  -2   3        3.70       -2.54      4.99 o 
 -11  -2   3       48.60       68.35      8.22 o 
 -10  -2   3      469.96      473.76     16.97 o 
  -9  -2   3     1735.60     1603.88     32.35 o 
  -8  -2   3     1855.21     1773.63     32.84 o 
  -7  -2   3      475.33      407.44     12.89 o 
  -6  -2   3        5.40        0.23      2.65 o 
  -5  -2   3       80.50      131.77      6.28 o 
  -4  -2   3     1054.19     1065.97     18.33 o 
  -3  -2   3      309.79      315.10      5.57 o 
  -2  -2   3    10713.46    11661.79     96.78 o 
  -1  -2   3      374.60      480.51     15.29 o 
   0  -2   3      747.03      919.80     11.19 o 
   2  -2   3     1065.88     1058.59     11.89 o 
   4  -2   3     3651.40     3786.32     51.75 o 
   5  -2   3      223.72      175.42      8.34 o 
   6  -2   3      312.90      303.47     11.69 o 
   7  -2   3      153.19      144.35      9.03 o 
   8  -2   3       21.58       21.49      5.57 o 
   9  -2   3       60.03       56.00      7.62 o 
  10  -2   3       92.50       90.66      9.50 o 
  11  -2   3       32.72       51.37      9.18 o 
 -12  -1   3       39.79       46.42      8.00 o 
 -11  -1   3       14.36       19.46      6.23 o 
 -10  -1   3      226.29      202.52     11.67 o 
  -9  -1   3      201.86      176.72     10.03 o 
  -8  -1   3      211.40      218.59     10.48 o 
  -7  -1   3      829.32      840.55     18.89 o 
  -6  -1   3     2425.44     2356.39     57.48 o 
  -5  -1   3      435.90      334.41      5.90 o 
  -4  -1   3      114.93       85.46      2.81 o 
  -3  -1   3     1072.12     1071.92     17.03 o 
  -2  -1   3      568.79      611.39      7.24 o 
  -1  -1   3      103.09      103.71      2.54 o 
   0  -1   3       30.45       44.02      1.88 o 
   1  -1   3    15996.21    16724.68    249.02 o 
   2  -1   3     5281.97     5320.72     45.79 o 
   3  -1   3     4276.83     4451.64     57.90 o 
   4  -1   3       83.75       81.88      6.10 o 
   5  -1   3     1278.21     1286.40     24.35 o 
   6  -1   3     1576.10     1627.04     30.22 o 
   7  -1   3      558.25      552.34     17.07 o 
   8  -1   3       81.49       73.71      8.00 o 
   9  -1   3       72.24       75.12      8.64 o 
  10  -1   3       11.51        5.21      6.42 o 
  11  -1   3       23.97       20.32      8.17 o 
 -13   0   3       63.72       71.92      9.28 o 
 -12   0   3       44.86       54.57      8.22 o 
 -11   0   3       27.61       28.85      6.30 o 
 -10   0   3      245.51      249.77     12.42 o 
  -9   0   3      668.69      686.70     18.80 o 
  -8   0   3        4.25        7.28      3.73 o 
  -7   0   3        3.13        5.42      2.10 o 
  -6   0   3        0.87        0.03      1.57 o 
  -5   0   3      114.78      179.85      4.52 o 
  -4   0   3      220.42      186.10      4.09 o 
  -3   0   3      872.87      828.51     13.62 o 
  -2   0   3    14240.05    14986.85    124.44 o 
  -1   0   3    13710.93    13927.29    162.25 o 
   0   0   3    11368.35    12725.28    105.90 o 
   1   0   3     1570.93     1895.69     12.69 o 
   2   0   3      721.86      636.56      6.83 o 
   3   0   3      460.38      433.86     11.59 o 
   4   0   3      527.56      601.51     14.21 o 
   5   0   3        3.01        3.63      3.39 o 
   6   0   3      456.54      469.01     14.55 o 
   7   0   3       22.57       16.43      5.38 o 
   8   0   3      529.08      517.11     17.52 o 
   9   0   3       19.36       16.41      6.27 o 
  10   0   3       54.47       57.09      9.18 o 
  11   0   3       61.92       63.68     10.31 o 
 -13   1   3       11.73       -0.26      5.61 o 
 -12   1   3       41.65       42.15      7.73 o 
 -11   1   3       76.10       96.59      8.79 o 
 -10   1   3      324.74      309.14     13.57 o 
  -9   1   3      851.01      828.98     20.79 o 
  -8   1   3     1017.48      979.75     14.35 o 
  -7   1   3      943.31      885.13     12.81 o 
  -6   1   3     2970.40     3111.51     39.56 o 
  -5   1   3     2731.41     3031.31     29.30 o 
  -4   1   3      355.20      358.81      5.97 o 
  -3   1   3      134.30      213.85      4.07 o 
  -2   1   3      185.44      190.70      7.21 o 
  -1   1   3     1058.69     1235.56     12.23 o 
   0   1   3        3.77        7.95      1.22 o 
   1   1   3     1868.77     1906.74     19.27 o 
   2   1   3     1526.92     1629.70     21.90 o 
   3   1   3     2256.04     2246.95     21.57 o 
   4   1   3      830.70      846.41     15.45 o 
   5   1   3      785.86      737.95     16.94 o 
   6   1   3     1692.91     1674.35     31.43 o 
   7   1   3      239.77      259.20     12.46 o 
   8   1   3       15.86       19.08      6.36 o 
   9   1   3       10.96        5.53      6.04 o 
  10   1   3       38.32       31.29      8.34 o 
  11   1   3        0.60       -9.09      6.06 o 
 -13   2   3       60.56       50.49      8.41 o 
 -12   2   3      182.34      146.40     10.91 o 
 -11   2   3      104.97      113.08      9.20 o 
 -10   2   3        7.29       21.19      5.78 o 
  -9   2   3        4.67        5.40      2.76 o 
  -8   2   3      536.11      515.37     11.62 o 
  -7   2   3     1513.16     1486.81     18.28 o 
  -6   2   3      950.69      911.59     12.49 o 
  -5   2   3     1292.51     1283.53     15.01 o 
  -4   2   3     3666.07     3574.77     38.80 o 
  -3   2   3     4614.65     4785.10     41.93 o 
  -2   2   3     4746.44     5187.17     44.87 o 
  -1   2   3       67.28       42.00      3.25 o 
   0   2   3     1404.84     1427.97      9.90 o 
   1   2   3     1514.44     1663.88     14.95 o 
   2   2   3      179.67      212.97      3.96 o 
   3   2   3      397.41      418.95      6.04 o 
   4   2   3      718.36      714.45     11.57 o 
   5   2   3      752.59      719.65     31.34 o 
   6   2   3      779.71      755.34     15.10 o 
   7   2   3       49.33       45.69      7.06 o 
   8   2   3      482.42      436.40     16.58 o 
   9   2   3      370.53      355.94     16.39 o 
  10   2   3       68.05       50.13      9.03 o 
 -13   3   3       32.71       35.77      7.90 o 
 -12   3   3        9.69       16.22      5.89 o 
 -11   3   3      185.49      196.59     11.27 o 
 -10   3   3      643.85      631.65     29.31 o 
  -9   3   3      376.47      394.54      9.38 o 
  -8   3   3      446.53      440.60      9.26 o 
  -7   3   3      904.92      881.92     13.06 o 
  -6   3   3       61.34       79.24      3.89 o 
  -5   3   3       30.42       45.41      3.44 o 
  -4   3   3        8.69       12.65      1.60 o 
  -3   3   3     1069.96     1074.87     17.52 o 
  -2   3   3      795.29      822.26     15.22 o 
  -1   3   3      761.19      700.11      7.88 o 
   0   3   3     2648.04     2682.65     20.57 o 
   1   3   3     2078.81     2120.73     17.33 o 
   2   3   3      557.40      525.82      6.73 o 
   3   3   3        4.73        1.34      1.42 o 
   4   3   3        7.21        6.11      3.35 o 
   5   3   3        3.99        7.42      2.81 o 
   6   3   3      209.45      192.80      7.58 o 
   7   3   3       20.37       10.37      3.83 o 
   8   3   3      133.76      133.49     10.09 o 
   9   3   3      155.63      163.11     12.23 o 
  10   3   3       99.17      122.58     11.67 o 
 -13   4   3        0.95        7.98      6.30 o 
 -12   4   3        1.51        3.95      5.36 o 
 -11   4   3        0.52        1.22      3.54 o 
 -10   4   3       32.77       24.31      5.58 o 
  -9   4   3      119.33      124.04      5.89 o 
  -8   4   3     1375.79     1318.57     17.95 o 
  -7   4   3     2931.75     2951.04     40.07 o 
  -6   4   3     2857.66     2913.77     29.61 o 
  -5   4   3      551.90      573.66     21.06 o 
  -4   4   3       28.76        9.44      2.26 o 
  -3   4   3       87.58       60.68      1.69 o 
  -2   4   3     1681.27     1857.14     28.51 o 
  -1   4   3        1.45        0.26      2.22 o 
   0   4   3      443.43      474.97      5.75 o 
   1   4   3      226.40      208.22      5.14 o 
   2   4   3       23.11       43.78      2.32 o 
   3   4   3      386.25      366.21      6.04 o 
   4   4   3      362.28      341.23     14.76 o 
   5   4   3      198.52      185.21      6.84 o 
   6   4   3      128.49      130.67      6.43 o 
   7   4   3      155.85      141.27      7.32 o 
   8   4   3       54.26       63.89      5.86 o 
   9   4   3       19.68       26.21      7.30 o 
 -12   5   3       31.51       47.40      7.51 o 
 -11   5   3        2.61        7.27      5.40 o 
 -10   5   3      119.09      108.89      9.13 o 
  -9   5   3      474.43      480.80     10.65 o 
  -8   5   3      251.91      229.53      7.13 o 
  -7   5   3      385.73      378.40      8.32 o 
  -6   5   3      371.92      365.54      7.42 o 
  -5   5   3      914.21     1003.44     12.56 o 
  -4   5   3      399.25      374.31      5.61 o 
  -3   5   3      545.87      483.56     12.57 o 
  -2   5   3     1241.58     1191.77     21.36 o 
  -1   5   3      153.07      122.94      7.23 o 
   0   5   3      942.70      906.37      9.18 o 
   1   5   3      447.08      428.66      6.14 o 
   2   5   3       20.12       18.79      2.66 o 
   3   5   3        9.16        4.91      2.28 o 
   4   5   3       74.85       72.49      4.51 o 
   5   5   3      148.91      142.40      7.47 o 
   6   5   3       38.07       44.37      4.70 o 
   7   5   3       76.45       72.66      5.81 o 
   8   5   3       31.26       38.04      5.44 o 
   9   5   3       16.16       10.82      6.57 o 
 -12   6   3       48.00       53.61      8.54 o 
 -11   6   3      295.96      300.84     14.43 o 
 -10   6   3      179.60      170.58     11.12 o 
  -9   6   3       44.31       39.16      6.68 o 
  -8   6   3        3.97        2.26      3.88 o 
  -7   6   3      451.30      431.62     14.32 o 
  -6   6   3      386.69      408.82     13.55 o 
  -5   6   3      768.58      774.52     18.35 o 
  -4   6   3        0.01       -1.41      2.77 o 
  -3   6   3      707.61      777.91     17.24 o 
  -2   6   3      381.42      353.04     10.99 o 
  -1   6   3     1175.38     1179.42     15.59 o 
   0   6   3      544.73      516.46     14.27 o 
   1   6   3      259.30      267.34      6.77 o 
   2   6   3      211.55      184.68      9.01 o 
   3   6   3       36.47       51.45      6.36 o 
   4   6   3       57.74       60.12      6.94 o 
   5   6   3      332.82      331.10     13.98 o 
   6   6   3        1.90        4.52      5.87 o 
   7   6   3        0.94       -1.75      5.68 o 
   8   6   3        1.57       -3.84      6.55 o 
 -12   7   3       10.96        3.59      6.59 o 
 -11   7   3        3.34        4.33      6.10 o 
 -10   7   3        7.18       -2.75      4.97 o 
  -9   7   3       21.20       17.09      6.02 o 
  -8   7   3      173.70      170.34     10.65 o 
  -7   7   3      500.26      506.37     16.28 o 
  -6   7   3     1676.12     1654.38     31.73 o 
  -5   7   3      533.68      523.04     15.56 o 
  -4   7   3      236.12      219.62      9.58 o 
  -3   7   3      473.68      474.26     13.85 o 
  -2   7   3      152.62      139.42      7.81 o 
  -1   7   3      254.45      257.45      7.49 o 
   0   7   3       64.92       70.44      4.20 o 
   1   7   3       20.33       24.60      3.21 o 
   2   7   3       19.75       25.99      5.51 o 
   3   7   3       77.20       80.60      7.83 o 
   4   7   3      255.34      251.61     12.42 o 
   5   7   3      245.20      212.85     12.70 o 
   6   7   3      103.70      106.66     10.20 o 
   7   7   3       84.60       91.91     10.73 o 
 -12   8   3      194.16      196.76     14.15 o 
 -11   8   3      133.53      139.42     11.69 o 
 -10   8   3       90.53       97.16     10.05 o 
  -9   8   3        7.08        3.33      5.61 o 
  -8   8   3       10.43        9.99      5.44 o 
  -7   8   3       22.77       16.80      5.55 o 
  -6   8   3       19.57       25.40      5.40 o 
  -5   8   3      372.94      364.12     13.17 o 
  -4   8   3     1085.48     1016.72     22.83 o 
  -3   8   3      710.55      656.31     17.26 o 
  -2   8   3       32.84       22.75      3.35 o 
  -1   8   3       95.01      102.89      5.34 o 
   0   8   3      935.86      904.30     25.38 o 
   1   8   3      360.20      401.76     14.70 o 
   2   8   3      169.76      156.77      9.88 o 
   3   8   3        2.84       -4.72      4.80 o 
   4   8   3      305.88      271.50     13.74 o 
   5   8   3       51.08       37.90      7.73 o 
   6   8   3        0.92        7.23      6.59 o 
 -11   9   3       80.96      104.33     11.27 o 
 -10   9   3       87.95       89.10     10.12 o 
  -9   9   3       80.90       99.04     10.01 o 
  -8   9   3      525.00      529.68     18.80 o 
  -7   9   3      220.52      219.40     11.89 o 
  -6   9   3       24.51       35.17      6.44 o 
  -5   9   3      174.47      167.14      9.75 o 
  -4   9   3       85.01       93.30      7.90 o 
  -3   9   3        0.12       -0.43      3.99 o 
  -2   9   3        5.78        2.59      3.02 o 
  -1   9   3      544.56      514.25     11.20 o 
   0   9   3      677.93      687.02     19.83 o 
   1   9   3      152.53      154.34     10.73 o 
   2   9   3       20.42       46.39      7.13 o 
   3   9   3        7.41       14.68      6.40 o 
   4   9   3       59.46       74.35      9.58 o 
   5   9   3       18.96       19.95      7.77 o 
 -11  10   3        9.06       16.97      7.83 o 
 -10  10   3       43.82       41.61      8.84 o 
  -9  10   3      104.84       97.70     10.29 o 
  -8  10   3      110.88       98.74      9.90 o 
  -7  10   3      134.27      120.55      9.82 o 
  -6  10   3      158.61      160.99     10.39 o 
  -5  10   3      151.78      165.01     10.61 o 
  -4  10   3      209.56      214.54     11.40 o 
  -3  10   3      479.86      455.22     11.25 o 
  -2  10   3      188.02      166.93      7.19 o 
  -1  10   3       18.80       17.56      5.89 o 
   0  10   3       53.95       47.70      7.51 o 
   1  10   3        0.82        0.30      5.42 o 
   2  10   3        5.02       -1.11      5.70 o 
   3  10   3        2.67        1.22      6.27 o 
   4  10   3       14.46       23.56      7.83 o 
 -10  11   3       57.72       57.77      9.99 o 
  -9  11   3       39.42       38.61      8.49 o 
  -8  11   3        1.58       -0.51      5.95 o 
  -7  11   3       17.77       20.10      6.89 o 
  -6  11   3        0.24        2.35      5.53 o 
  -5  11   3       38.71       37.60      6.68 o 
  -4  11   3        3.19       -0.43      4.87 o 
  -3  11   3       14.65        9.45      3.86 o 
  -2  11   3      142.89      152.10     11.12 o 
  -1  11   3      295.00      290.30     14.00 o 
   0  11   3      128.79      134.19     10.63 o 
   1  11   3       42.59       39.86      8.02 o 
   2  11   3       33.92       26.59      7.83 o 
  -8  12   3       34.12       34.40      8.24 o 
  -7  12   3      122.33      102.20     10.59 o 
  -6  12   3      146.07      164.17     12.23 o 
  -5  12   3      126.67      120.40     10.41 o 
  -4  12   3       36.84       50.67      5.50 o 
  -3  12   3        4.85        9.60      6.00 o 
  -2  12   3        0.31       -7.65      5.10 o 
  -1  12   3        0.95       -0.53      5.44 o 
   0  12   3        2.64       -7.87      5.25 o 
   1  12   3        7.17        2.75      6.89 o 
  -5  13   3       65.04       61.67      6.38 o 
  -4  13   3      170.29      170.21     12.98 o 
  -3  13   3       57.85       73.54      9.73 o 
  -1 -14   4        2.80        7.92      5.85 o 
   0 -14   4        0.92       -5.23      5.02 o 
   1 -14   4       20.33       17.18      6.36 o 
   2 -14   4       79.58       69.27      8.43 o 
   3 -14   4      144.47      159.10     11.01 o 
   4 -14   4       56.20       53.97      8.39 o 
   5 -14   4       49.64       60.95      8.66 o 
   6 -14   4       18.48       15.05      6.89 o 
  -3 -13   4      116.68      148.23     11.63 o 
  -2 -13   4       61.08       61.93      8.43 o 
  -1 -13   4       45.68       43.58      7.19 o 
   0 -13   4       16.96       23.71      6.42 o 
   1 -13   4       63.72       73.69      8.47 o 
   2 -13   4      100.15       88.88      8.49 o 
   3 -13   4        3.45        1.79      5.10 o 
   4 -13   4       38.19       31.82      6.49 o 
   5 -13   4       99.56      134.98     10.71 o 
   6 -13   4      146.69      153.82     11.93 o 
   7 -13   4       74.89       94.73     10.31 o 
   8 -13   4      106.59      106.81     11.46 o 
  -5 -12   4       74.04       74.37      9.84 o 
  -4 -12   4        0.80       -4.23      4.84 o 
  -3 -12   4        0.44       -0.43      4.69 o 
  -2 -12   4       71.08       71.68      8.26 o 
  -1 -12   4      213.90      198.58     11.57 o 
   0 -12   4      208.66      191.53     10.80 o 
   1 -12   4      216.47      219.49     11.55 o 
   2 -12   4       72.75       91.59      8.19 o 
   3 -12   4        2.19        8.37      4.72 o 
   4 -12   4      146.23      153.48     10.46 o 
   5 -12   4       11.49       24.39      6.38 o 
   6 -12   4        7.33        2.35      5.06 o 
   7 -12   4       14.55       19.51      6.89 o 
   8 -12   4       35.24       39.12      8.32 o 
   9 -12   4        2.96       -4.37      6.06 o 
  -6 -11   4       34.92       35.45      8.09 o 
  -5 -11   4        5.35        9.54      5.98 o 
  -4 -11   4      209.95      188.10     11.59 o 
  -3 -11   4      780.66      746.58     21.36 o 
  -2 -11   4      240.87      264.48     12.31 o 
  -1 -11   4        9.78       -0.23      3.95 o 
   0 -11   4      101.25       94.39      8.28 o 
   1 -11   4      238.86      194.73     10.09 o 
   2 -11   4      124.38      118.61      8.90 o 
   3 -11   4       48.90       35.77      5.98 o 
   4 -11   4       58.75       53.22      6.66 o 
   5 -11   4      100.39      102.41      8.69 o 
   6 -11   4      128.26      147.46     10.73 o 
   7 -11   4       36.52       43.60      7.58 o 
   8 -11   4       41.34       46.35      8.24 o 
   9 -11   4       61.58       56.40      9.33 o 
  -7 -10   4        1.48       -7.87      5.25 o 
  -6 -10   4        3.15        1.94      5.51 o 
  -5 -10   4        6.79       -4.87      4.59 o 
  -4 -10   4       87.84       86.21      5.46 o 
  -3 -10   4       46.49       45.69      5.51 o 
  -2 -10   4       69.35       69.77      4.59 o 
  -1 -10   4      662.59      653.55     12.10 o 
   0 -10   4     1389.17     1431.37     27.98 o 
   1 -10   4     1222.80     1177.68     25.35 o 
   2 -10   4      719.77      701.38     17.76 o 
   3 -10   4       66.80       68.89      6.81 o 
   4 -10   4       14.92       12.23      4.48 o 
   5 -10   4        4.38       -1.73      3.76 o 
   6 -10   4        5.56        2.54      4.23 o 
   7 -10   4       25.15       28.60      6.27 o 
   8 -10   4       58.18       71.02      9.09 o 
   9 -10   4       64.01       75.01      9.41 o 
  10 -10   4       14.33       27.68      8.00 o 
  -8  -9   4       28.22       23.47      4.81 o 
  -7  -9   4       22.21       26.27      4.65 o 
  -6  -9   4      100.33       92.59      9.11 o 
  -5  -9   4       61.78       71.55      5.12 o 
  -4  -9   4        0.44        0.06      2.63 o 
  -3  -9   4       97.73      114.22      5.38 o 
  -2  -9   4      230.35      216.51      6.74 o 
  -1  -9   4      446.30      435.54      8.88 o 
   0  -9   4      584.45      584.94      8.32 o 
   1  -9   4     1721.37     1703.03     20.10 o 
   2  -9   4     1247.75     1248.29     13.34 o 
   3  -9   4      730.73      724.04     12.23 o 
   4  -9   4      633.83      635.32     11.74 o 
   5  -9   4       42.88       43.06      4.10 o 
   6  -9   4      204.69      211.00      7.59 o 
   7  -9   4       11.30       11.37      5.12 o 
   8  -9   4       28.09       29.48      4.73 o 
   9  -9   4       46.71       50.05      5.77 o 
  10  -9   4        2.08        0.49      4.21 o 
  -9  -8   4        0.87        3.29      4.08 o 
  -8  -8   4        0.25       -2.06      3.33 o 
  -7  -8   4       32.47       42.52      4.73 o 
  -6  -8   4       30.73       31.33      4.07 o 
  -5  -8   4      139.90      127.29      5.90 o 
  -4  -8   4      510.71      538.50     10.78 o 
  -3  -8   4      350.65      335.49      9.91 o 
  -2  -8   4       27.54       38.76      3.18 o 
  -1  -8   4      120.01      107.10      3.45 o 
   0  -8   4       69.84       60.14      2.77 o 
   1  -8   4        1.39       -0.15      1.76 o 
   2  -8   4        0.14       -0.26      2.48 o 
   3  -8   4      485.76      475.44      9.39 o 
   4  -8   4      611.22      603.34     12.36 o 
   5  -8   4       36.86       32.45      7.10 o 
   6  -8   4      200.44      216.43     11.80 o 
   7  -8   4      289.70      277.75      8.88 o 
   8  -8   4       90.35      103.74      6.25 o 
   9  -8   4       53.89       51.69      4.22 o 
  10  -8   4      146.05      122.10      6.03 o 
  11  -8   4       23.43       19.22      4.13 o 
 -10  -7   4       24.51       13.87      6.83 o 
  -9  -7   4      121.20      115.17      7.36 o 
  -8  -7   4      113.11      116.31      6.96 o 
  -7  -7   4       90.77       87.35      5.77 o 
  -6  -7   4        0.50       -1.23      2.77 o 
  -5  -7   4       24.91       30.76      7.16 o 
  -4  -7   4        2.73        2.15      2.18 o 
  -3  -7   4      265.90      256.82      8.31 o 
  -2  -7   4      413.68      387.79     16.26 o 
  -1  -7   4      402.05      401.55      8.30 o 
   0  -7   4     1642.65     1670.06     18.72 o 
   1  -7   4      778.34      724.45     14.66 o 
   2  -7   4      143.79      137.39      6.49 o 
   3  -7   4      744.33      738.35     15.81 o 
   4  -7   4      773.18      768.86     16.62 o 
   5  -7   4      467.12      488.32     13.68 o 
   6  -7   4      558.28      543.89     15.15 o 
   7  -7   4      135.76      135.53      6.10 o 
   8  -7   4      178.76      182.46      6.12 o 
   9  -7   4       69.34       78.91      6.31 o 
  10  -7   4       10.48       14.71      3.55 o 
  11  -7   4        2.54        9.97      3.77 o 
 -10  -6   4       30.94       31.95      7.15 o 
  -9  -6   4       31.94       40.14      7.80 o 
  -8  -6   4      110.62      119.72      6.62 o 
  -7  -6   4      642.69      595.17     27.37 o 
  -6  -6   4      183.12      162.17      6.53 o 
  -5  -6   4      109.95      108.31      7.39 o 
  -4  -6   4      248.49      263.65      7.11 o 
  -3  -6   4      105.10      116.05      4.46 o 
  -2  -6   4      147.02      148.07      4.50 o 
  -1  -6   4        6.15        8.83      2.40 o 
   0  -6   4      569.04      597.50     12.66 o 
   1  -6   4     3132.31     3383.57     45.58 o 
   2  -6   4     2859.41     3011.03     42.11 o 
   3  -6   4      972.70      869.38     17.31 o 
   4  -6   4     2270.99     2304.22     35.36 o 
   5  -6   4      782.77      831.11     18.42 o 
   6  -6   4      279.02      284.60      8.02 o 
   7  -6   4      312.29      310.52      8.45 o 
   8  -6   4       37.63       44.32      4.44 o 
   9  -6   4       13.37       13.23      3.09 o 
  10  -6   4        2.90        2.99      3.58 o 
  11  -6   4       90.10       87.91      5.62 o 
 -11  -5   4       22.20       20.68      7.34 o 
 -10  -5   4        0.35       -4.16      5.08 o 
  -9  -5   4        1.72        0.26      4.57 o 
  -8  -5   4        3.32        4.29      3.14 o 
  -7  -5   4       11.52       13.08      5.11 o 
  -6  -5   4        5.40        3.00      2.45 o 
  -5  -5   4      389.98      351.82      8.06 o 
  -4  -5   4     1192.86     1126.04     14.84 o 
  -3  -5   4      482.53      411.93     10.80 o 
  -2  -5   4     3000.34     3083.47     33.29 o 
  -1  -5   4      796.34      832.77     27.13 o 
   0  -5   4      824.01      855.14     15.30 o 
   1  -5   4      433.51      473.87     10.71 o 
   2  -5   4      348.37      379.99      9.84 o 
   3  -5   4     1028.00     1214.46     21.36 o 
   4  -5   4      406.59      397.73     11.48 o 
   5  -5   4      570.52      560.10     10.10 o 
   6  -5   4      442.60      406.69      9.04 o 
   7  -5   4      351.54      349.08      8.94 o 
   8  -5   4      178.26      189.33      7.80 o 
   9  -5   4      237.06      227.71      8.65 o 
  10  -5   4      381.12      355.46      8.94 o 
  11  -5   4       72.65       78.62      5.40 o 
 -11  -4   4       85.64       84.10      9.90 o 
 -10  -4   4      127.99      133.36     10.56 o 
  -9  -4   4      478.34      445.79     16.48 o 
  -8  -4   4      191.87      204.38     10.99 o 
  -7  -4   4     1153.60     1186.53     23.59 o 
  -6  -4   4      951.82      929.04     14.31 o 
  -5  -4   4      226.02      233.77      6.47 o 
  -4  -4   4        4.15        8.13      1.91 o 
  -3  -4   4       23.98       26.59      3.04 o 
  -2  -4   4      767.85      716.00     10.36 o 
  -1  -4   4      280.54      256.13     10.40 o 
   0  -4   4     2006.33     1903.21     27.36 o 
   1  -4   4     2936.26     2912.95     39.22 o 
   2  -4   4     4543.35     4975.59     63.79 o 
   3  -4   4     2631.44     2885.99     40.87 o 
   4  -4   4      474.16      395.46     10.54 o 
   5  -4   4      406.11      380.45      8.21 o 
   6  -4   4        2.42        2.32      2.42 o 
   7  -4   4      199.58      218.83     10.65 o 
   8  -4   4        8.71        5.02      5.44 o 
   9  -4   4      150.98      151.39     11.35 o 
  10  -4   4       80.02       93.55      6.66 o 
  11  -4   4       83.22      101.86     10.76 o 
 -12  -3   4       11.00       11.08      6.68 o 
 -11  -3   4        0.56        8.15      5.51 o 
 -10  -3   4      362.82      333.68     14.62 o 
  -9  -3   4      466.63      443.16     15.75 o 
  -8  -3   4      370.07      367.74     13.44 o 
  -7  -3   4      224.71      216.12      9.71 o 
  -6  -3   4      551.64      553.58     10.22 o 
  -5  -3   4     3969.97     3950.98     38.31 o 
  -4  -3   4     3104.88     3330.17     32.15 o 
  -3  -3   4        3.64        4.35      1.40 o 
  -2  -3   4     1719.28     1725.52     15.10 o 
  -1  -3   4        6.76        7.10      1.14 o 
   0  -3   4     3055.72     3293.86     42.79 o 
   1  -3   4     1601.23     1810.29     18.58 o 
   2  -3   4     4729.91     4746.82     60.95 o 
   3  -3   4    10045.25    10692.91     89.63 o 
   4  -3   4      892.97      881.25     12.40 o 
   5  -3   4     1732.29     1752.70     20.82 o 
   6  -3   4      309.60      272.44     10.91 o 
   7  -3   4      174.75      147.36      9.28 o 
   8  -3   4       33.90       35.21      6.81 o 
   9  -3   4       20.57       28.17      6.85 o 
  10  -3   4        0.64       -7.97      5.31 o 
  11  -3   4        5.15        7.21      6.57 o 
 -12  -2   4       19.71       22.04      6.87 o 
 -11  -2   4       93.48       81.99      8.66 o 
 -10  -2   4       13.73       21.32      5.61 o 
  -9  -2   4       98.20       91.81      8.13 o 
  -8  -2   4        7.53        3.05      3.69 o 
  -7  -2   4        8.50        7.90      3.44 o 
  -6  -2   4       11.07       16.84      2.40 o 
  -5  -2   4      152.02      176.42      5.04 o 
  -4  -2   4     1497.48     1391.76     14.46 o 
  -3  -2   4      583.63      533.20      5.82 o 
  -2  -2   4     3145.33     3165.60     28.77 o 
  -1  -2   4     7347.78     7532.94     64.07 o 
   0  -2   4     2169.03     2152.38     20.77 o 
   1  -2   4      421.99      476.82     10.07 o 
   2  -2   4      652.57      830.68     10.54 o 
   3  -2   4      951.56      956.61     21.83 o 
   4  -2   4      374.50      433.54     11.91 o 
   5  -2   4        0.73        2.67      3.61 o 
   6  -2   4      125.47      121.47      8.19 o 
   7  -2   4      530.49      561.43     17.56 o 
   8  -2   4      277.64      280.08     13.27 o 
   9  -2   4       59.28       67.93      8.51 o 
  10  -2   4      151.07      154.89     12.40 o 
  11  -2   4       71.41      102.63     11.50 o 
 -12  -1   4        6.85        8.66      5.55 o 
 -11  -1   4       22.41       14.73      5.55 o 
 -10  -1   4      151.89      159.84     10.03 o 
  -9  -1   4      567.57      510.60     16.24 o 
  -8  -1   4     1060.49      984.21     21.87 o 
  -7  -1   4      680.90      680.11     15.62 o 
  -6  -1   4        4.99        2.39      3.24 o 
  -5  -1   4      234.79      240.24      5.13 o 
  -4  -1   4     2133.57     2464.89     32.17 o 
  -3  -1   4     1106.79     1261.59     13.42 o 
  -2  -1   4      203.52      217.47      4.12 o 
  -1  -1   4      956.50     1135.31     12.09 o 
   0  -1   4      741.05      613.03      7.84 o 
   1  -1   4      856.76     1113.02     13.76 o 
   2  -1   4       23.30       28.69      2.46 o 
   3  -1   4     8011.24     8045.10     99.77 o 
   4  -1   4     1395.55     1340.54     24.14 o 
   5  -1   4      605.38      581.34     15.37 o 
   6  -1   4      467.69      465.93     15.19 o 
   7  -1   4      107.34      117.37      9.13 o 
   8  -1   4      117.90      111.61      9.71 o 
   9  -1   4       41.67       14.15      6.38 o 
  10  -1   4       76.96       77.32      9.77 o 
  11  -1   4        5.27       18.16      8.43 o 
 -13   0   4       61.22       68.99      9.33 o 
 -12   0   4        8.70        8.19      5.34 o 
 -11   0   4        6.75        0.45      4.57 o 
 -10   0   4        0.75        6.53      4.76 o 
  -9   0   4        6.41       -2.18      3.41 o 
  -8   0   4      465.18      455.47      8.96 o 
  -7   0   4      616.37      590.41     10.24 o 
  -6   0   4      786.92      727.51     10.52 o 
  -5   0   4     2385.18     2400.13     24.05 o 
  -4   0   4     2813.42     2836.16     43.71 o 
  -3   0   4      445.11      480.31      6.83 o 
  -2   0   4     1313.49     1418.30     14.65 o 
  -1   0   4      141.23      120.72      3.02 o 
   0   0   4     3761.58     3871.07     50.84 o 
   1   0   4        9.91       10.62      0.96 o 
   2   0   4      838.39      832.21      7.41 o 
   3   0   4        3.07        6.53      1.86 o 
   4   0   4      806.31      761.05     16.86 o 
   5   0   4     1315.35     1386.02     26.76 o 
   6   0   4     1006.96     1009.72     23.24 o 
   7   0   4      235.83      227.81     12.12 o 
   8   0   4       47.82       59.82      7.83 o 
   9   0   4        3.39        4.57      5.78 o 
  10   0   4      107.01      112.25     11.61 o 
 -13   1   4       16.95       21.40      6.70 o 
 -12   1   4       51.93       64.26      8.28 o 
 -11   1   4      392.17      374.83     15.28 o 
 -10   1   4      586.48      565.10     17.37 o 
  -9   1   4       34.02       42.27      3.85 o 
  -8   1   4       57.84       57.22      3.77 o 
  -7   1   4      211.28      197.17      8.02 o 
  -6   1   4        1.20        0.02      1.68 o 
  -5   1   4      791.00      901.88     11.65 o 
  -4   1   4     3091.96     3174.36     29.79 o 
  -3   1   4     7084.94     7102.99     60.97 o 
  -2   1   4     4019.85     3902.09     34.73 o 
  -1   1   4      144.28       96.35      2.66 o 
   0   1   4       65.45       70.88      2.05 o 
   1   1   4      473.56      429.92      6.39 o 
   2   1   4       91.23       47.69      2.49 o 
   3   1   4       69.30       57.63      2.57 o 
   4   1   4      177.00      158.51      5.63 o 
   5   1   4       12.93       32.69      5.38 o 
   6   1   4       18.13       22.56      5.70 o 
   7   1   4       16.97       19.78      6.02 o 
   8   1   4       85.80       86.07      8.88 o 
   9   1   4      190.71      217.36     13.79 o 
  10   1   4      183.81      177.06     13.53 o 
 -13   2   4       18.75       12.53      6.04 o 
 -12   2   4       17.44       13.66      5.91 o 
 -11   2   4       82.26       74.76      8.05 o 
 -10   2   4      270.10      269.09      8.16 o 
  -9   2   4     1139.18     1102.26     16.31 o 
  -8   2   4      998.62      969.10     26.64 o 
  -7   2   4      700.92      693.80     11.16 o 
  -6   2   4      187.30      154.65     12.29 o 
  -5   2   4      118.24      119.46      3.87 o 
  -4   2   4      585.08      603.83     10.05 o 
  -3   2   4       75.55       53.65      2.23 o 
  -2   2   4      229.06      220.26      4.01 o 
  -1   2   4     2018.82     1987.43     19.23 o 
   0   2   4     1881.24     1837.95     15.02 o 
   1   2   4     1907.85     1923.16     16.09 o 
   2   2   4     1742.86     1765.34     15.63 o 
   3   2   4       82.39       76.72      3.05 o 
   4   2   4        4.20        6.81      2.25 o 
   5   2   4      561.87      517.09     10.74 o 
   6   2   4      396.13      403.53     10.27 o 
   7   2   4      254.31      244.65     12.27 o 
   8   2   4       94.04       93.71      9.16 o 
   9   2   4       40.58       41.66      8.37 o 
  10   2   4       20.54       19.57      7.36 o 
 -13   3   4       87.65      105.49     10.03 o 
 -12   3   4       11.70       11.84      5.70 o 
 -11   3   4       44.87       43.56      6.53 o 
 -10   3   4       11.25       10.77      3.28 o 
  -9   3   4        1.19        0.57      2.64 o 
  -8   3   4       35.41       38.86      3.52 o 
  -7   3   4      295.12      289.66      7.02 o 
  -6   3   4      982.57      946.90     32.54 o 
  -5   3   4     1071.78      951.39     23.39 o 
  -4   3   4     1846.63     1755.18     18.17 o 
  -3   3   4     2020.20     2109.39     21.26 o 
  -2   3   4      823.06      800.60      9.86 o 
  -1   3   4      349.97      320.81      4.29 o 
   0   3   4      672.22      646.60      5.88 o 
   1   3   4        2.61        1.28      1.22 o 
   2   3   4      830.97      897.39      9.88 o 
   3   3   4      531.67      517.62      7.46 o 
   4   3   4      364.71      347.54      6.40 o 
   5   3   4       56.14       71.77      4.76 o 
   6   3   4        5.22        8.34      3.34 o 
   7   3   4      221.31      203.27      8.29 o 
   8   3   4      157.90      160.55     11.74 o 
   9   3   4      119.22      138.01     11.14 o 
 -13   4   4      117.00      149.09     11.35 o 
 -12   4   4       10.05        1.49      5.10 o 
 -11   4   4       97.86      107.67      6.51 o 
 -10   4   4      163.72      185.82     12.11 o 
  -9   4   4      788.10      811.02     14.74 o 
  -8   4   4     1238.75     1254.21     17.29 o 
  -7   4   4      178.64      194.93      6.66 o 
  -6   4   4       14.74       11.20      3.28 o 
  -5   4   4       61.81       46.82      2.83 o 
  -4   4   4      315.55      292.30      5.05 o 
  -3   4   4      178.67      125.93      6.38 o 
  -2   4   4     1385.09     1279.25     22.45 o 
  -1   4   4     2036.84     1991.73     16.35 o 
   0   4   4      398.45      354.13      4.16 o 
   1   4   4      531.43      518.98      6.91 o 
   2   4   4      654.45      661.15      8.44 o 
   3   4   4      528.11      509.87      7.63 o 
   4   4   4       16.19       18.36      3.12 o 
   5   4   4       27.26       24.07      3.85 o 
   6   4   4       17.60       16.65      5.38 o 
   7   4   4       13.25       17.34      4.35 o 
   8   4   4        1.83        6.47      5.09 o 
   9   4   4        2.40        2.01      6.38 o 
 -12   5   4       19.05       17.39      6.79 o 
 -11   5   4        0.32       -2.60      4.91 o 
 -10   5   4       10.53        9.97      5.23 o 
  -9   5   4      465.81      463.09     15.90 o 
  -8   5   4     1091.79     1078.18     24.20 o 
  -7   5   4      870.15      882.16     20.64 o 
  -6   5   4     3754.69     3595.21     53.14 o 
  -5   5   4      849.66      829.32     18.80 o 
  -4   5   4      448.79      422.44     12.53 o 
  -3   5   4      660.68      720.78     16.33 o 
  -2   5   4      555.68      625.58     14.90 o 
  -1   5   4      156.69      161.78      7.73 o 
   0   5   4      123.73      106.94      4.64 o 
   1   5   4      185.53      180.28      4.26 o 
   2   5   4      337.38      339.94      6.10 o 
   3   5   4      439.54      452.70      9.47 o 
   4   5   4      292.16      299.40     10.45 o 
   5   5   4      349.65      342.72      9.74 o 
   6   5   4      233.35      225.73      8.57 o 
   7   5   4       88.66       96.32      6.58 o 
   8   5   4        3.97        2.75      4.44 o 
 -12   6   4      100.60      109.90     10.39 o 
 -11   6   4       95.37      100.45      9.52 o 
 -10   6   4       52.69       46.89      7.36 o 
  -9   6   4       18.43       15.56      5.70 o 
  -8   6   4        1.52       -3.97      3.73 o 
  -7   6   4       77.83       72.75      7.19 o 
  -6   6   4      525.93      509.85     15.43 o 
  -5   6   4      424.84      391.07     13.10 o 
  -4   6   4     1671.67     1706.17     30.39 o 
  -3   6   4     1273.72     1248.24     24.01 o 
  -2   6   4     1404.24     1395.32     25.65 o 
  -1   6   4      885.76      929.88     13.76 o 
   0   6   4      129.79      114.64      5.03 o 
   1   6   4      121.95      136.77     12.59 o 
   2   6   4       89.64       71.83      6.53 o 
   3   6   4        1.54       -0.70      3.95 o 
   4   6   4      109.85      134.04      9.35 o 
   5   6   4       88.66       82.35      8.92 o 
   6   6   4      100.65       99.13      9.67 o 
   7   6   4       59.57       58.62      9.22 o 
 -12   7   4       66.13       65.00      9.30 o 
 -11   7   4      107.90      118.42     10.76 o 
 -10   7   4       56.04       55.27      7.62 o 
  -9   7   4        2.47        1.32      5.31 o 
  -8   7   4      616.60      614.85     19.10 o 
  -7   7   4      119.82      123.20      8.79 o 
  -6   7   4      345.90      331.72     12.74 o 
  -5   7   4      265.97      250.13     11.25 o 
  -4   7   4       12.31        5.23      3.82 o 
  -3   7   4      202.90      188.59      9.05 o 
  -2   7   4      406.74      376.87     20.75 o 
  -1   7   4      157.80      156.51      5.92 o 
   0   7   4       66.74       75.44      4.56 o 
   1   7   4      552.20      553.28     16.62 o 
   2   7   4      121.06      122.30      9.18 o 
   3   7   4        2.85        2.20      4.89 o 
   4   7   4        1.12        1.79      5.14 o 
   5   7   4        7.99        8.43      5.98 o 
   6   7   4        6.70        3.56      6.38 o 
 -12   8   4       67.39       69.49      9.94 o 
 -11   8   4       15.62        9.48      6.83 o 
 -10   8   4        4.20       10.33      6.40 o 
  -9   8   4       75.77       78.04      8.60 o 
  -8   8   4       60.83       65.77      7.66 o 
  -7   8   4       93.57       98.30      8.26 o 
  -6   8   4      521.23      510.64     16.60 o 
  -5   8   4      231.46      233.81     11.46 o 
  -4   8   4      601.99      616.15     17.63 o 
  -3   8   4      266.33      285.94     11.76 o 
  -2   8   4       14.73        6.36      3.10 o 
  -1   8   4      175.49      189.93     10.30 o 
   0   8   4       55.78       51.37      4.45 o 
   1   8   4        4.61       -2.86      4.33 o 
   2   8   4        2.84       -3.65      4.89 o 
   3   8   4       58.78       73.37      8.41 o 
   4   8   4       35.83       31.39      7.19 o 
   5   8   4       14.27       17.14      6.83 o 
 -11   9   4       16.51       30.94      8.19 o 
 -10   9   4       14.00       14.92      6.85 o 
  -9   9   4       37.63       50.00      7.87 o 
  -8   9   4       11.74        4.27      5.08 o 
  -7   9   4       10.55        7.04      5.16 o 
  -6   9   4       64.94       65.43      7.77 o 
  -5   9   4       78.45       84.02      7.70 o 
  -4   9   4       34.89       29.60      5.55 o 
  -3   9   4      128.56      110.18      6.06 o 
  -2   9   4      423.09      439.52     19.12 o 
  -1   9   4      886.75      842.54     15.01 o 
   0   9   4      197.10      210.16     11.44 o 
   1   9   4      200.05      205.08     12.06 o 
   2   9   4      103.91      106.81      9.99 o 
   3   9   4        7.79       14.81      6.70 o 
   4   9   4        1.36        3.18      6.19 o 
 -10  10   4       61.47       62.51      9.71 o 
  -9  10   4       95.59       96.65     10.24 o 
  -8  10   4       70.35       84.34      9.52 o 
  -7  10   4       30.72       46.86      7.73 o 
  -6  10   4       48.67       39.89      7.09 o 
  -5  10   4      184.96      181.18     11.46 o 
  -4  10   4       12.61       13.62      5.51 o 
  -3  10   4       16.98       24.37      5.96 o 
  -2  10   4      278.31      248.68      8.65 o 
  -1  10   4      319.12      317.21     14.13 o 
   0  10   4       69.25       72.84      8.41 o 
   1  10   4       52.10       48.38      7.62 o 
   2  10   4       22.07       19.42      6.85 o 
   3  10   4       76.89       82.40     10.07 o 
  -9  11   4        4.38       10.29      6.81 o 
  -8  11   4       34.02       40.31      8.34 o 
  -7  11   4      210.83      187.20     12.91 o 
  -6  11   4      287.96      280.08     14.62 o 
  -5  11   4      100.16      103.97      9.62 o 
  -4  11   4        5.00        8.04      3.99 o 
  -3  11   4       17.24       25.90      4.60 o 
  -2  11   4       42.28       44.09      7.43 o 
  -1  11   4       45.28       39.07      7.79 o 
   0  11   4        0.14       -1.02      5.72 o 
   1  11   4        0.05        2.45      6.30 o 
  -7  12   4        3.56        0.60      5.78 o 
  -6  12   4        0.25       -8.32      5.55 o 
  -5  12   4        3.88       14.15      6.72 o 
  -4  12   4       10.44       12.27      4.77 o 
  -3  12   4       75.72       90.21     10.07 o 
  -2  12   4       95.35       95.93     10.01 o 
  -1  12   4       46.58       54.06      9.18 o 
  -1 -14   5        1.76        7.64      5.66 o 
   0 -14   5       40.69       41.12      7.81 o 
   1 -14   5      134.97      149.13     11.37 o 
   2 -14   5      166.67      175.23     11.52 o 
   3 -14   5      137.58      142.73     10.97 o 
   4 -14   5       14.34        6.68      5.98 o 
   5 -14   5        5.71        0.30      5.80 o 
   6 -14   5       15.22        8.54      6.51 o 
  -4 -13   5       62.72       39.44      8.32 o 
  -3 -13   5       31.21       38.05      7.90 o 
  -2 -13   5        3.66        6.57      5.38 o 
  -1 -13   5        8.87        1.66      5.21 o 
   0 -13   5       22.42       15.66      6.10 o 
   1 -13   5        1.46        8.19      4.93 o 
   2 -13   5       85.09       88.18      8.69 o 
   3 -13   5       70.74       99.06      8.90 o 
   4 -13   5        9.85       21.11      6.40 o 
   5 -13   5       94.22       95.91      9.71 o 
   6 -13   5       68.32       73.18      9.39 o 
   7 -13   5        4.32       15.77      6.91 o 
  -5 -12   5        3.67        5.42      6.21 o 
  -4 -12   5       14.74       19.72      6.44 o 
  -3 -12   5       80.92      110.82      9.77 o 
  -2 -12   5      374.55      378.20     15.02 o 
  -1 -12   5      186.67      151.92     10.29 o 
   0 -12   5       47.37       43.81      6.62 o 
   1 -12   5       69.49       61.29      7.32 o 
   2 -12   5      180.60      175.31      7.16 o 
   3 -12   5       21.18       14.70      5.59 o 
   4 -12   5        0.35       -2.75      4.44 o 
   5 -12   5       53.17       66.13      8.15 o 
   6 -12   5       63.89       70.64      8.66 o 
   7 -12   5      144.68      161.23     12.06 o 
   8 -12   5       71.55       59.41      9.07 o 
  -6 -11   5        1.86        1.62      5.68 o 
  -5 -11   5       25.04       41.02      7.55 o 
  -4 -11   5       66.82       57.04      7.79 o 
  -3 -11   5       50.42       52.80      7.17 o 
  -2 -11   5       10.73        5.61      4.74 o 
  -1 -11   5      231.89      239.91     11.59 o 
   0 -11   5     1050.06     1059.27     24.29 o 
   1 -11   5     1045.88     1045.75     22.17 o 
   2 -11   5      339.29      320.20     12.87 o 
   3 -11   5      622.87      606.74     18.05 o 
   4 -11   5      253.76      230.80     11.57 o 
   5 -11   5       10.13       17.01      5.57 o 
   6 -11   5       12.18        6.47      5.38 o 
   7 -11   5       14.29       13.19      6.06 o 
   8 -11   5       50.67       64.47      9.07 o 
   9 -11   5        0.20       -0.06      6.47 o 
  -7 -10   5       36.44       33.29      5.06 o 
  -6 -10   5       27.50       28.84      7.90 o 
  -5 -10   5       32.29       41.34      5.03 o 
  -4 -10   5      216.40      231.52      8.02 o 
  -3 -10   5       41.38       48.66      4.22 o 
  -2 -10   5        5.60        9.20      2.82 o 
  -1 -10   5      124.11      120.89      5.57 o 
   0 -10   5       22.49       29.99      3.30 o 
   1 -10   5       61.02       59.88      3.52 o 
   2 -10   5       58.72       66.01      4.94 o 
   3 -10   5      565.11      586.66     12.53 o 
   4 -10   5      670.58      637.76     12.47 o 
   5 -10   5      508.87      506.46     11.56 o 
   6 -10   5      182.28      176.36      7.54 o 
   7 -10   5      121.60      116.87      6.71 o 
   8 -10   5       55.31       88.63      9.99 o 
   9 -10   5       77.31       82.70     10.20 o 
  10 -10   5        2.18       -2.67      6.21 o 
  -8  -9   5       21.38        7.92      4.21 o 
  -7  -9   5        7.53        9.79      3.92 o 
  -6  -9   5       47.06       51.51      4.84 o 
  -5  -9   5       44.60       55.09      4.59 o 
  -4  -9   5       13.58        8.39      3.04 o 
  -3  -9   5        1.49        0.17      2.49 o 
  -2  -9   5       80.77       92.54      4.83 o 
  -1  -9   5      101.21       97.42      4.75 o 
   0  -9   5      259.44      241.82      5.45 o 
   1  -9   5     1147.32     1120.36     15.46 o 
   2  -9   5      594.90      616.23     13.43 o 
   3  -9   5      370.96      409.26      9.28 o 
   4  -9   5      144.58      160.89      6.77 o 
   5  -9   5        2.31       -3.54      2.44 o 
   6  -9   5      412.11      460.43     11.09 o 
   7  -9   5      229.32      220.53      8.51 o 
   8  -9   5      448.28      465.03     12.49 o 
   9  -9   5       32.78       36.82      8.78 o 
  10  -9   5        2.03        8.26      4.74 o 
  -9  -8   5       17.88       29.40      8.89 o 
  -8  -8   5       23.51       24.23      4.61 o 
  -7  -8   5       48.19       53.55      4.99 o 
  -6  -8   5      522.76      492.47     18.14 o 
  -5  -8   5      439.19      410.53      9.93 o 
  -4  -8   5      151.40      144.45      5.97 o 
  -3  -8   5      218.79      235.13      6.84 o 
  -2  -8   5       24.45       29.19      3.01 o 
  -1  -8   5       79.59       79.50      3.21 o 
   0  -8   5       52.84       66.34      3.61 o 
   1  -8   5      280.54      263.64      9.16 o 
   2  -8   5     1011.95      997.87     19.85 o 
   3  -8   5     1057.34     1067.14     21.26 o 
   4  -8   5      924.36      959.63     20.38 o 
   5  -8   5      469.53      489.96     14.62 o 
   6  -8   5      351.99      406.35     13.96 o 
   7  -8   5      358.00      309.48     12.87 o 
   8  -8   5        3.94        0.72      4.36 o 
   9  -8   5       14.95        9.45      5.14 o 
  10  -8   5       57.81       47.69      4.67 o 
 -10  -7   5       23.58       25.67      7.51 o 
  -9  -7   5        0.12        2.68      3.89 o 
  -8  -7   5       32.47       46.15      5.75 o 
  -7  -7   5      122.04      123.72      6.34 o 
  -6  -7   5      297.61      284.77      8.44 o 
  -5  -7   5      199.94      198.86      6.73 o 
  -4  -7   5      400.43      410.77      8.86 o 
  -3  -7   5      306.88      272.26      6.77 o 
  -2  -7   5     1286.66     1264.50     25.21 o 
  -1  -7   5     2022.28     2028.21     22.03 o 
   0  -7   5        4.59        6.13      1.82 o 
   1  -7   5       90.13      104.08      5.78 o 
   2  -7   5       39.55       36.39      4.29 o 
   3  -7   5      130.43      123.54      6.79 o 
   4  -7   5       53.43       71.92      5.87 o 
   5  -7   5      393.25      362.49     12.38 o 
   6  -7   5      897.09      935.54     21.77 o 
   7  -7   5      331.74      375.58     14.30 o 
   8  -7   5      577.67      556.23     22.43 o 
   9  -7   5      233.52      228.42      7.36 o 
  10  -7   5       20.65       15.84      5.20 o 
  11  -7   5        0.43        2.30      3.68 o 
 -11  -6   5       59.45       71.34      9.82 o 
 -10  -6   5       96.79      107.05     10.22 o 
  -9  -6   5      119.78      133.71      7.39 o 
  -8  -6   5      123.25      133.97     17.56 o 
  -7  -6   5       68.91       60.19      4.74 o 
  -6  -6   5      236.49      221.76     12.08 o 
  -5  -6   5       26.27       33.50      3.19 o 
  -4  -6   5      117.90      119.76      4.85 o 
  -3  -6   5       38.14       62.87      3.44 o 
  -2  -6   5        8.99        5.19      2.32 o 
  -1  -6   5     1499.44     1506.26     16.94 o 
   0  -6   5     3387.61     3438.85     47.08 o 
   1  -6   5     1672.37     1687.20     26.89 o 
   2  -6   5      941.07      941.32     18.55 o 
   3  -6   5      433.85      422.10     11.78 o 
   4  -6   5       15.07       16.50      3.61 o 
   5  -6   5        6.41       12.46      4.03 o 
   6  -6   5        9.26        5.94      2.62 o 
   7  -6   5        0.54       -0.63      2.58 o 
   8  -6   5       31.94       37.32      6.84 o 
   9  -6   5      316.64      303.58      9.98 o 
  10  -6   5      210.22      226.15      7.62 o 
  11  -6   5      120.58      131.96      6.58 o 
 -11  -5   5       95.77      113.23     10.84 o 
 -10  -5   5       61.41       60.52      8.22 o 
  -9  -5   5       72.82      104.14      9.13 o 
  -8  -5   5      233.22      264.02      9.11 o 
  -7  -5   5      137.01      122.79      6.13 o 
  -6  -5   5      399.99      387.51      9.02 o 
  -5  -5   5      306.75      295.28      8.69 o 
  -4  -5   5       63.67       63.47      3.51 o 
  -3  -5   5      245.19      246.36      5.67 o 
  -2  -5   5      177.43      186.20      4.64 o 
  -1  -5   5       12.22       17.40      2.76 o 
   0  -5   5       40.23       62.21      4.48 o 
   1  -5   5     1041.16     1131.76     19.70 o 
   2  -5   5      994.78      983.40     18.69 o 
   3  -5   5     1163.05     1128.78     21.15 o 
   4  -5   5      637.46      655.89     15.69 o 
   5  -5   5      706.37      730.31     21.15 o 
   6  -5   5      335.45      318.33      8.28 o 
   7  -5   5       29.50       37.31      4.20 o 
   8  -5   5        8.31        4.73      3.38 o 
   9  -5   5       19.19       22.03      4.34 o 
  10  -5   5        7.16        8.17      4.25 o 
  11  -5   5       47.57       49.22      6.20 o 
 -11  -4   5       17.03       12.93      6.55 o 
 -10  -4   5        0.30        0.96      4.95 o 
  -9  -4   5       31.54       20.94      5.70 o 
  -8  -4   5        0.58        2.43      4.05 o 
  -7  -4   5      133.25      126.71      7.83 o 
  -6  -4   5      487.72      487.47     14.93 o 
  -5  -4   5     1535.85     1537.84     18.73 o 
  -4  -4   5     1990.14     1942.78     16.36 o 
  -3  -4   5      163.77      120.92      2.80 o 
  -2  -4   5       64.24      107.28      3.29 o 
  -1  -4   5       10.17        3.33      1.11 o 
   0  -4   5       88.74       90.91      4.67 o 
   1  -4   5     1691.22     2060.60     30.45 o 
   2  -4   5     1109.56     1101.10     19.80 o 
   3  -4   5       27.68       35.79      4.03 o 
   4  -4   5       73.01       62.98      7.97 o 
   5  -4   5      793.98      797.53     12.81 o 
   6  -4   5      313.14      301.21     11.47 o 
   7  -4   5      352.26      375.08      9.69 o 
   8  -4   5      152.88      160.81      7.45 o 
   9  -4   5       99.14       96.13      6.72 o 
  10  -4   5       42.81       49.79      7.43 o 
  11  -4   5       18.90       35.24      5.87 o 
 -12  -3   5        4.64        7.66      6.15 o 
 -11  -3   5       86.23       88.99      8.98 o 
 -10  -3   5      352.93      337.25     14.49 o 
  -9  -3   5      238.94      225.70     11.76 o 
  -8  -3   5      334.16      361.41     13.53 o 
  -7  -3   5      397.80      395.40     12.91 o 
  -6  -3   5       28.97       35.02      4.35 o 
  -5  -3   5        0.49        0.57      1.15 o 
  -4  -3   5      166.05      163.95      7.57 o 
  -3  -3   5      805.08      921.50     13.11 o 
  -2  -3   5      204.88      176.47      3.05 o 
  -1  -3   5      103.42       72.45      2.85 o 
   0  -3   5      364.62      268.93      8.38 o 
   1  -3   5     2783.01     2600.45     36.47 o 
   2  -3   5      691.47      728.83     14.92 o 
   3  -3   5     3229.47     3362.81     43.61 o 
   4  -3   5     1875.40     1743.24     20.31 o 
   5  -3   5      812.91      825.25     13.18 o 
   6  -3   5        1.43        3.85      2.54 o 
   7  -3   5       21.48       32.79      3.94 o 
   8  -3   5       23.01       10.18      5.89 o 
   9  -3   5      116.39      121.88     10.46 o 
  10  -3   5      149.37      156.15     12.14 o 
  11  -3   5       13.80       22.73      8.24 o 
 -12  -2   5       10.46       18.72      6.59 o 
 -11  -2   5        0.41       -1.52      4.69 o 
 -10  -2   5       53.04       45.82      6.83 o 
  -9  -2   5        7.24        3.35      4.08 o 
  -8  -2   5      939.39      885.90     20.98 o 
  -7  -2   5     1246.07     1243.16     24.54 o 
  -6  -2   5     2505.85     2418.76     24.68 o 
  -5  -2   5      443.64      390.84     15.91 o 
  -4  -2   5      131.97      126.53      4.75 o 
  -3  -2   5     1243.98     1212.24     13.52 o 
  -2  -2   5      518.76      553.54      7.73 o 
  -1  -2   5       75.21       94.21      5.09 o 
   0  -2   5      492.56      490.93      7.47 o 
   1  -2   5     2621.75     2667.29     36.96 o 
   2  -2   5     3238.44     3378.96     46.22 o 
   3  -2   5     1804.57     1772.22     27.25 o 
   4  -2   5      928.72      849.06     12.59 o 
   5  -2   5     1598.98     1649.55     25.50 o 
   6  -2   5      943.61      944.84     22.30 o 
   7  -2   5      283.31      266.78     12.66 o 
   8  -2   5      420.61      402.34     16.18 o 
   9  -2   5       73.89       73.80      9.65 o 
  10  -2   5        1.05        3.33      6.94 o 
 -12  -1   5       31.94       29.45      6.94 o 
 -11  -1   5       83.65       96.33      9.07 o 
 -10  -1   5      470.21      463.67     16.09 o 
  -9  -1   5      143.93      148.94      9.33 o 
  -8  -1   5       22.93       25.05      4.65 o 
  -7  -1   5       17.96       15.26      3.61 o 
  -6  -1   5       72.63       66.98      3.42 o 
  -5  -1   5      516.61      530.77      8.27 o 
  -4  -1   5     4204.12     4461.87     40.48 o 
  -3  -1   5     7432.33     7801.85     67.03 o 
  -2  -1   5     4539.42     4590.68     92.42 o 
  -1  -1   5     1454.34     1425.14     21.31 o 
   0  -1   5     1122.26     1271.82     14.17 o 
   1  -1   5       32.80        8.67      3.43 o 
   2  -1   5      384.77      327.09      5.24 o 
   3  -1   5        2.68        2.12      1.68 o 
   4  -1   5        0.48        0.82      1.92 o 
   5  -1   5       26.66       22.64      4.78 o 
   6  -1   5      354.56      342.67     13.25 o 
   7  -1   5      350.62      332.70     14.04 o 
   8  -1   5      197.23      188.10     12.36 o 
   9  -1   5       22.57       21.96      7.32 o 
  10  -1   5      308.12      321.97     17.35 o 
 -13   0   5        1.22       -0.26      5.59 o 
 -12   0   5       57.11       71.75      8.39 o 
 -11   0   5       41.92       45.82      6.83 o 
 -10   0   5      429.26      381.36     14.62 o 
  -9   0   5      583.92      527.16     15.86 o 
  -8   0   5      612.27      605.80     10.62 o 
  -7   0   5     1244.82     1243.80     24.60 o 
  -6   0   5     2935.87     2932.73     31.42 o 
  -5   0   5      253.49      244.26      5.57 o 
  -4   0   5      186.42      229.08      5.08 o 
  -3   0   5      328.91      362.85      6.17 o 
  -2   0   5     2127.91     2217.27     21.68 o 
  -1   0   5     2778.04     2846.90     26.78 o 
   0   0   5     2153.85     2149.68     21.55 o 
   1   0   5       16.34        9.21      1.80 o 
   2   0   5       14.65       40.24      1.78 o 
   3   0   5      843.71      795.81      8.05 o 
   4   0   5      947.31      918.63     19.57 o 
   5   0   5      834.36      804.84     19.40 o 
   6   0   5      582.40      577.18     17.48 o 
   7   0   5       43.42       38.46      7.02 o 
   8   0   5       27.93       34.93      7.13 o 
   9   0   5        4.13        2.90      6.59 o 
  10   0   5        0.50       -0.45      7.04 o 
 -13   1   5       70.59       72.99      9.20 o 
 -12   1   5       73.55       63.55      7.94 o 
 -11   1   5        0.63       -3.54      4.33 o 
 -10   1   5       46.61       45.95      6.42 o 
  -9   1   5      119.01      112.76     14.46 o 
  -8   1   5      478.68      491.07      9.67 o 
  -7   1   5        7.91        4.13      2.14 o 
  -6   1   5        5.15       10.54      2.07 o 
  -5   1   5     2962.39     2955.34     29.02 o 
  -4   1   5     4464.66     4594.04     41.69 o 
  -3   1   5     8419.70     8989.40     76.65 o 
  -2   1   5     4354.94     4525.56     40.38 o 
  -1   1   5      573.83      473.90      4.67 o 
   0   1   5       48.44       46.67      1.97 o 
   1   1   5      601.66      605.13      7.41 o 
   2   1   5      122.83      134.06      3.01 o 
   3   1   5      402.77      365.60      6.08 o 
   4   1   5      478.48      458.49      9.31 o 
   5   1   5      181.44      187.95     10.14 o 
   6   1   5       79.53       74.31      7.36 o 
   7   1   5      124.89      141.60     10.80 o 
   8   1   5      337.16      367.08     16.33 o 
   9   1   5      135.33      140.87     11.69 o 
  10   1   5       41.86       39.46      9.33 o 
 -13   2   5       10.92       15.64      6.08 o 
 -12   2   5       49.36       57.28      7.68 o 
 -11   2   5      277.59      284.88     13.00 o 
 -10   2   5       24.49       37.54      3.98 o 
  -9   2   5      162.06      151.11      6.00 o 
  -8   2   5      364.34      329.46      8.40 o 
  -7   2   5      279.32      281.53     13.33 o 
  -6   2   5      238.71      257.37      6.15 o 
  -5   2   5       25.65       39.62      2.56 o 
  -4   2   5     1062.39     1106.68     13.05 o 
  -3   2   5     3659.08     3908.96     35.66 o 
  -2   2   5      726.43      633.58     14.91 o 
  -1   2   5      928.77      978.22      9.34 o 
   0   2   5     2131.81     2241.99     18.23 o 
   1   2   5     1495.85     1475.82     11.48 o 
   2   2   5       92.67      118.77      3.81 o 
   3   2   5      237.55      280.89      5.59 o 
   4   2   5       37.71       48.15      5.02 o 
   5   2   5      110.52      110.39      5.62 o 
   6   2   5        1.55       -3.83      2.76 o 
   7   2   5       39.81       48.81      7.17 o 
   8   2   5      218.95      234.81     13.81 o 
   9   2   5      108.94      111.53     11.05 o 
 -13   3   5       11.66        0.23      5.53 o 
 -12   3   5       17.59       15.58      5.57 o 
 -11   3   5       34.56       29.05      4.11 o 
 -10   3   5      133.98      135.03      7.00 o 
  -9   3   5      542.03      554.73     15.79 o 
  -8   3   5      951.79      937.20     14.27 o 
  -7   3   5     1786.12     1794.57     21.07 o 
  -6   3   5      185.88      164.36      5.42 o 
  -5   3   5       93.62       97.62      5.47 o 
  -4   3   5      826.97      780.37     12.78 o 
  -3   3   5        2.82        1.24      1.10 o 
  -2   3   5      396.56      489.30      6.89 o 
  -1   3   5      314.79      363.80      5.05 o 
   0   3   5       29.36       23.83      1.73 o 
   1   3   5      206.67      198.02      3.53 o 
   2   3   5      733.36      726.38      9.10 o 
   3   3   5      846.70      904.56     10.85 o 
   4   3   5      566.60      540.85      8.51 o 
   5   3   5       88.92       97.20      5.64 o 
   6   3   5        1.09        2.34      3.15 o 
   7   3   5        0.88        0.05      3.71 o 
   8   3   5        3.32        3.56      6.02 o 
   9   3   5        2.42        7.83      6.66 o 
 -11   4   5      169.85      179.01     11.33 o 
 -10   4   5       64.71       65.55      4.79 o 
  -9   4   5      182.49      185.10      6.78 o 
  -8   4   5      141.77      148.19      5.82 o 
  -7   4   5      628.40      619.45     15.66 o 
  -6   4   5     1509.40     1531.98     17.96 o 
  -5   4   5     1084.08      966.18     14.35 o 
  -4   4   5      945.22      775.76     17.24 o 
  -3   4   5      849.68      872.49     18.44 o 
  -1   4   5     1647.08     1740.08     21.17 o 
   0   4   5      857.29      904.23      9.79 o 
   1   4   5        6.67        4.29      1.31 o 
   2   4   5       48.40       56.93      2.89 o 
   3   4   5       82.07       85.96      3.76 o 
   4   4   5      322.50      324.49      8.62 o 
   5   4   5       31.95       38.78      5.71 o 
   6   4   5       91.29       96.19      6.20 o 
   7   4   5       76.71      100.40      6.59 o 
   8   4   5       38.71       37.98      5.55 o 
 -12   5   5       64.28       78.09      8.81 o 
 -11   5   5       30.54       28.83      6.62 o 
 -10   5   5      120.51      117.99      9.24 o 
  -9   5   5      183.62      183.40     10.29 o 
  -8   5   5      174.07      177.75      9.84 o 
  -7   5   5        6.53        7.30      4.05 o 
  -6   5   5       75.83       75.52      6.89 o 
  -5   5   5       88.80      101.67      7.11 o 
  -4   5   5      288.56      291.41     10.97 o 
  -3   5   5     1667.36     1673.54     29.39 o 
  -2   5   5     2734.57     2692.99     41.19 o 
  -1   5   5     1155.84     1189.76     15.92 o 
   0   5   5      431.54      430.68      8.88 o 
   1   5   5      173.89      185.67      7.98 o 
   2   5   5       48.39       43.39      3.67 o 
   3   5   5       15.73       17.29      5.21 o 
   4   5   5      116.43      124.14      9.26 o 
   5   5   5       54.33       57.79      7.85 o 
   6   5   5        5.74       13.70      5.80 o 
   7   5   5       11.98       10.22      6.81 o 
 -12   6   5       10.35       13.19      6.47 o 
 -11   6   5        6.96        1.54      5.44 o 
 -10   6   5       46.43       36.47      6.64 o 
  -9   6   5      128.83      141.57     10.26 o 
  -8   6   5       15.94       22.58      5.38 o 
  -7   6   5       50.34       50.75      6.36 o 
  -6   6   5      512.33      473.49     15.37 o 
  -5   6   5      102.59       94.41      7.51 o 
  -4   6   5     1087.34     1066.67     22.90 o 
  -3   6   5      444.98      428.46     13.57 o 
  -2   6   5        2.56        1.80      2.40 o 
  -1   6   5      286.27      281.65      7.48 o 
   0   6   5       32.29       28.24      3.36 o 
   1   6   5      171.14      163.98      6.35 o 
   2   6   5      379.75      406.73     14.34 o 
   3   6   5       36.30       33.63      6.40 o 
   4   6   5       18.97       16.15      6.12 o 
   5   6   5       74.05       68.85      8.79 o 
   6   6   5       57.85       59.90      9.33 o 
   7   6   5       31.56       24.29      7.60 o 
 -12   7   5      209.58      210.10     13.91 o 
 -11   7   5       72.62       87.26      9.28 o 
 -10   7   5       19.39       21.30      6.77 o 
  -9   7   5        4.65        0.00      5.25 o 
  -8   7   5      224.54      199.15     11.82 o 
  -7   7   5      119.09       98.72      8.24 o 
  -6   7   5       18.84       25.95      5.74 o 
  -5   7   5      892.86      819.01     20.81 o 
  -4   7   5      685.13      638.51     17.69 o 
  -3   7   5      481.88      422.76     13.85 o 
  -2   7   5      450.47      456.89     15.40 o 
  -1   7   5      782.65      775.79     13.44 o 
   0   7   5      941.88      915.57     15.04 o 
   1   7   5      554.14      550.48     17.05 o 
   2   7   5       21.69       23.28      5.66 o 
   3   7   5      122.51      103.69      9.16 o 
   4   7   5      126.57      120.75     10.50 o 
   5   7   5       10.27        3.78      6.27 o 
   6   7   5        1.32        1.15      6.64 o 
 -12   8   5       70.90       61.25      9.69 o 
 -11   8   5       83.63      101.84     10.76 o 
 -10   8   5      121.65      120.00     10.44 o 
  -9   8   5      427.57      462.92     18.10 o 
  -8   8   5      689.02      694.68     21.38 o 
  -7   8   5      101.83      114.73      9.33 o 
  -6   8   5      146.29      147.40     10.18 o 
  -5   8   5      108.20      101.07      8.45 o 
  -4   8   5       10.36       10.07      4.65 o 
  -3   8   5       38.68       25.57      3.95 o 
  -2   8   5       64.37       55.78      4.68 o 
  -1   8   5      486.88      484.49     12.55 o 
   0   8   5      410.81      413.80     14.63 o 
   1   8   5      359.77      348.20     14.55 o 
   2   8   5      462.15      476.92     17.16 o 
   3   8   5      375.37      385.33     16.54 o 
   4   8   5       15.76       32.93      7.81 o 
   5   8   5       11.62        0.83      6.42 o 
 -11   9   5        0.42       -1.05      6.91 o 
 -10   9   5        2.13        3.56      6.42 o 
  -9   9   5       37.63       30.33      7.30 o 
  -8   9   5      195.52      174.14     12.04 o 
  -7   9   5      182.60      192.54     11.59 o 
  -6   9   5      123.80      139.10     10.56 o 
  -5   9   5      339.32      297.49     13.62 o 
  -4   9   5      305.43      308.95     13.62 o 
  -3   9   5       66.43       59.65      5.03 o 
  -2   9   5        0.71        0.65      3.42 o 
  -1   9   5       23.92       21.84      4.18 o 
   0   9   5        0.33       -0.92      5.04 o 
   1   9   5        1.60        0.06      5.04 o 
   2   9   5       19.61       23.33      7.21 o 
   3   9   5       40.01       46.20      8.30 o 
   4   9   5       85.13       98.32     11.27 o 
 -10  10   5      116.77      131.20     11.91 o 
  -9  10   5       96.10      110.05     10.88 o 
  -8  10   5        1.32       -2.54      5.31 o 
  -7  10   5        1.83        4.29      5.78 o 
  -6  10   5       22.92       21.66      6.62 o 
  -5  10   5        9.82       -0.94      5.23 o 
  -4  10   5        6.20        2.20      3.51 o 
  -3  10   5      102.29       92.28      9.45 o 
  -2  10   5      253.34      272.33     15.83 o 
  -1  10   5      155.23      145.63     10.56 o 
   0  10   5       40.13       53.18      7.98 o 
   1  10   5        9.86        9.65      6.23 o 
   2  10   5       26.59       35.75      7.90 o 
  -9  11   5       10.97       11.69      7.23 o 
  -8  11   5       54.61       66.11      9.22 o 
  -7  11   5      141.11      129.88     11.48 o 
  -6  11   5      146.23      157.09     12.12 o 
  -5  11   5       96.49       85.28      9.58 o 
  -4  11   5       45.75       37.32      5.31 o 
  -3  11   5       13.38        8.81      4.23 o 
  -2  11   5       10.82        4.05      5.78 o 
  -1  11   5       34.89       37.82      7.66 o 
   0  11   5       17.21       16.65      6.96 o 
  -6  12   5       28.98       32.25      8.34 o 
  -5  12   5       66.41       59.27     12.73 o 
  -4  12   5       81.33       90.61      7.10 o 
  -3  12   5       47.19       69.68      9.71 o 
  -2 -14   6       16.12       17.97      7.02 o 
  -1 -14   6       43.28       44.62      7.90 o 
   0 -14   6       74.81       87.11      9.50 o 
   1 -14   6       24.13       16.67      5.85 o 
   2 -14   6       15.22       21.19      6.36 o 
   3 -14   6        8.97       15.37      5.83 o 
   4 -14   6       69.02       83.23      9.18 o 
   5 -14   6       22.61       20.98      6.96 o 
  -4 -13   6        6.39       -0.64      5.95 o 
  -3 -13   6        4.66        7.64      5.46 o 
  -2 -13   6       32.56       30.15      6.87 o 
  -1 -13   6       43.47       46.91      7.32 o 
   0 -13   6       93.77      105.70      9.28 o 
   1 -13   6      234.89      238.91     12.61 o 
   2 -13   6       82.61       90.36      8.60 o 
   3 -13   6       24.03       16.92      6.02 o 
   4 -13   6       62.61       69.61      8.39 o 
   5 -13   6       18.14       18.52      6.55 o 
   6 -13   6       10.24        6.96      6.00 o 
   7 -13   6        0.02       -7.75      5.16 o 
  -5 -12   6        1.51        9.82      6.15 o 
  -4 -12   6       89.71      100.11      9.60 o 
  -3 -12   6      137.60      122.41      9.80 o 
  -2 -12   6       16.58       18.82      5.72 o 
  -1 -12   6        5.26        8.51      4.87 o 
   0 -12   6        5.49       -2.67      3.99 o 
   1 -12   6       14.49       20.44      5.31 o 
   2 -12   6        0.62        8.19      3.22 o 
   3 -12   6       32.44       31.73      6.19 o 
   4 -12   6      116.24      124.76      9.84 o 
   5 -12   6      348.05      338.06     15.49 o 
   6 -12   6       79.20       90.59      9.73 o 
   7 -12   6       18.11       11.35      6.59 o 
   8 -12   6       21.44       23.05      7.30 o 
  -7 -11   6       21.51       18.46      7.28 o 
  -6 -11   6       45.48       49.65      5.52 o 
  -5 -11   6       39.79       47.77      5.18 o 
  -4 -11   6        0.78        4.14      3.32 o 
  -3 -11   6        3.13        2.37      2.90 o 
  -2 -11   6       26.56       38.63      4.06 o 
  -1 -11   6       70.35       77.72      4.99 o 
   0 -11   6       72.88       88.06      5.22 o 
   1 -11   6      423.78      403.70     10.96 o 
   2 -11   6      336.72      352.10     13.55 o 
   3 -11   6       31.55       34.57      6.38 o 
   4 -11   6       10.14        9.69      5.21 o 
   5 -11   6       32.25       16.86      5.98 o 
   6 -11   6      157.31      163.00     11.74 o 
   7 -11   6       76.35       74.52      9.35 o 
   8 -11   6       76.57       95.61     10.61 o 
   9 -11   6        8.47       20.74      8.07 o 
  -8 -10   6       18.59       15.75      5.55 o 
  -7 -10   6       12.88       12.86      4.19 o 
  -6 -10   6       59.35       52.99      5.28 o 
  -5 -10   6        4.76        4.93      3.36 o 
  -4 -10   6        0.67        2.02      2.99 o 
  -3 -10   6        0.97       -0.36      2.63 o 
  -2 -10   6        0.91       -1.51      2.51 o 
  -1 -10   6       28.12       29.64      3.53 o 
   0 -10   6       23.25       20.33      2.57 o 
   1 -10   6      164.98      167.34      5.11 o 
   2 -10   6      384.68      385.23      9.37 o 
   3 -10   6      946.20      966.18     15.79 o 
   4 -10   6      303.18      293.61      8.81 o 
   5 -10   6       81.39       78.85      6.86 o 
   6 -10   6       66.75       66.58      5.36 o 
   7 -10   6        0.38       -0.48      3.82 o 
   8 -10   6       10.82       11.72      4.37 o 
   9 -10   6       17.37       16.93      5.07 o 
  -9  -9   6        0.21       -0.70      4.17 o 
  -8  -9   6        0.30       -0.52      3.48 o 
  -7  -9   6       59.19       68.26      5.74 o 
  -6  -9   6      175.26      171.99      7.26 o 
  -5  -9   6      581.67      579.64     12.22 o 
  -4  -9   6      500.33      536.16     11.20 o 
  -3  -9   6        2.45        2.51      2.55 o 
  -2  -9   6        8.08        9.32      3.39 o 
  -1  -9   6       15.86       13.55      2.73 o 
   0  -9   6       13.12       13.36      2.55 o 
   1  -9   6        0.05       -2.86      2.86 o 
   2  -9   6       26.40       30.24      4.67 o 
   3  -9   6       91.62       92.43      6.77 o 
   4  -9   6       10.06       10.65      4.08 o 
   5  -9   6       71.95       81.07      7.34 o 
   6  -9   6     1035.99      946.91     22.79 o 
   7  -9   6      507.47      490.84     17.01 o 
   8  -9   6      318.48      338.19     11.14 o 
   9  -9   6        9.51       10.97      4.78 o 
  10  -9   6       29.86       26.77      5.65 o 
  -9  -8   6       43.29       45.43      5.66 o 
  -8  -8   6        0.55        1.83      3.60 o 
  -7  -8   6       57.79       37.12      4.64 o 
  -6  -8   6       34.30       32.87      4.21 o 
  -5  -8   6       14.05        7.01      2.80 o 
  -4  -8   6        8.47        2.42      3.07 o 
  -3  -8   6      381.69      399.71      8.82 o 
  -2  -8   6      687.21      707.08     11.62 o 
  -1  -8   6      323.92      281.54      8.59 o 
   0  -8   6      347.69      328.55      7.30 o 
   1  -8   6      238.65      226.70      9.07 o 
   2  -8   6      215.66      235.52      9.52 o 
   3  -8   6      448.95      439.06     13.36 o 
   4  -8   6      152.43      154.10      8.39 o 
   5  -8   6       22.40       30.47      5.29 o 
   6  -8   6       55.39       75.63      7.15 o 
   7  -8   6       42.21       36.94      6.77 o 
   8  -8   6      407.17      373.06     16.01 o 
   9  -8   6       73.39       82.21      6.88 o 
  10  -8   6       65.63       73.10      7.37 o 
 -10  -7   6       90.36       87.50      9.56 o 
  -9  -7   6      138.58      142.45      7.68 o 
  -8  -7   6      119.31      125.03      6.87 o 
  -7  -7   6      195.83      208.56     12.36 o 
  -6  -7   6        4.00        6.23      3.04 o 
  -5  -7   6        2.30        2.33      2.37 o 
  -4  -7   6      246.59      263.28      7.10 o 
  -3  -7   6      280.33      294.15      7.02 o 
  -2  -7   6      169.43      187.92      5.44 o 
  -1  -7   6      160.38      156.11      4.93 o 
   0  -7   6     1804.93     1886.65     36.43 o 
   1  -7   6     1900.44     1932.51     31.09 o 
   2  -7   6      933.53      894.73     18.93 o 
   3  -7   6      659.98      641.37     16.07 o 
   4  -7   6      256.80      236.11      9.97 o 
   5  -7   6       49.26       43.45      5.48 o 
   6  -7   6      532.80      477.82     15.41 o 
   7  -7   6      443.79      438.85     15.73 o 
   8  -7   6       78.58       85.60      8.71 o 
   9  -7   6        0.90       -8.90      5.93 o 
  10  -7   6       18.52       15.62      4.54 o 
 -11  -6   6       24.66       25.67      7.53 o 
 -10  -6   6       16.26       20.27      6.64 o 
  -9  -6   6        0.73        7.13      5.02 o 
  -8  -6   6      155.82      134.89     14.32 o 
  -7  -6   6      473.85      410.57     12.38 o 
  -6  -6   6       82.31       92.42      5.03 o 
  -5  -6   6      350.59      332.31      8.09 o 
  -4  -6   6      554.51      526.34      9.62 o 
  -3  -6   6      142.88      111.10      4.33 o 
  -2  -6   6      332.33      313.66      6.74 o 
  -1  -6   6       13.51        9.63      1.80 o 
   0  -6   6       12.94       15.37      3.01 o 
   1  -6   6      153.91      149.56      6.85 o 
   2  -6   6      125.36      144.58      7.53 o 
   3  -6   6       15.79       27.91      4.16 o 
   4  -6   6      310.95      315.97     11.08 o 
   5  -6   6      769.82      716.96     18.14 o 
   6  -6   6      461.07      488.60     15.51 o 
   7  -6   6      347.06      377.39     10.03 o 
   8  -6   6      330.35      316.21      9.93 o 
   9  -6   6      256.65      234.38      9.19 o 
  10  -6   6       73.53       70.45      6.45 o 
 -11  -5   6      116.01      138.97     11.59 o 
 -10  -5   6      108.86      113.43      9.86 o 
  -9  -5   6      200.44      192.96     11.76 o 
  -8  -5   6       88.72       77.27      7.53 o 
  -7  -5   6      371.87      329.15      8.89 o 
  -6  -5   6       14.82       19.78      3.08 o 
  -5  -5   6       98.57       94.27      4.72 o 
  -4  -5   6       57.68       52.89      3.26 o 
  -3  -5   6      167.13      146.22      6.67 o 
  -2  -5   6       91.37      155.46      6.39 o 
  -1  -5   6       89.40      158.31      4.00 o 
   0  -5   6      947.40      850.62     16.71 o 
   1  -5   6      834.34      799.81     16.33 o 
   2  -5   6     1356.88     1346.34     24.05 o 
   3  -5   6     2102.26     2301.47     36.47 o 
   4  -5   6      434.86      417.81     12.85 o 
   5  -5   6      210.62      227.24     10.33 o 
   6  -5   6       61.57       63.24      4.61 o 
   7  -5   6       77.65       81.23      5.49 o 
   8  -5   6       49.77       49.34      5.03 o 
   9  -5   6       62.70       68.18      6.03 o 
  10  -5   6       67.25       82.85      6.77 o 
 -11  -4   6       26.59       23.03      6.59 o 
 -10  -4   6       42.73       37.30      6.64 o 
  -9  -4   6        3.80        5.36      4.84 o 
  -8  -4   6      291.52      286.07     12.29 o 
  -7  -4   6     1375.70     1320.52     27.12 o 
  -6  -4   6     3470.00     3410.67     35.34 o 
  -5  -4   6     1010.94     1040.55     14.32 o 
  -4  -4   6      412.86      399.99      5.65 o 
  -3  -4   6      601.23      597.67      7.87 o 
  -2  -4   6      101.10      113.48      6.05 o 
  -1  -4   6       15.42       17.63      1.28 o 
   0  -4   6      183.26      190.98      7.11 o 
   1  -4   6        1.83        5.04      1.84 o 
   2  -4   6     1447.12     1369.65     24.01 o 
   4  -4   6      624.09      625.56     15.88 o 
   5  -4   6      768.55      777.40     13.19 o 
   6  -4   6      164.62      155.89     19.61 o 
   7  -4   6      525.53      533.71     11.89 o 
   8  -4   6      321.83      303.98      9.70 o 
   9  -4   6       53.74       50.51      6.06 o 
  10  -4   6        0.74       -1.41      4.34 o 
 -12  -3   6        1.30       -0.43      5.42 o 
 -11  -3   6      105.97      114.45      9.65 o 
 -10  -3   6      180.10      181.91     11.20 o 
  -9  -3   6       19.15       15.79      4.97 o 
  -8  -3   6       80.96       82.63      7.00 o 
  -7  -3   6      287.50      278.20     10.97 o 
  -6  -3   6     1028.96     1024.95     21.23 o 
  -5  -3   6     1150.54     1214.79     14.51 o 
  -4  -3   6     1246.57     1077.29     13.05 o 
  -3  -3   6      935.78      947.42      9.25 o 
  -2  -3   6     2354.71     2329.37     23.48 o 
  -1  -3   6      205.15      189.95      4.69 o 
   0  -3   6      467.59      474.31     13.15 o 
   1  -3   6      115.70       77.72      5.57 o 
   2  -3   6      517.33      565.44     13.53 o 
   3  -3   6        0.54       -2.30      2.50 o 
   4  -3   6      312.77      296.73      7.46 o 
   5  -3   6       18.40       14.42      2.87 o 
   6  -3   6       40.96       48.22      4.22 o 
   7  -3   6      322.66      320.17     18.13 o 
   8  -3   6      592.69      547.63     13.02 o 
   9  -3   6      322.08      307.08     14.16 o 
  10  -3   6      145.93      161.55      8.76 o 
 -12  -2   6       25.18       23.56      6.57 o 
 -11  -2   6       74.21       77.38      8.19 o 
 -10  -2   6      175.89      167.97     10.31 o 
  -9  -2   6       41.96       34.29      5.51 o 
  -8  -2   6      311.48      287.69     11.44 o 
  -7  -2   6       38.83       38.22      4.99 o 
  -6  -2   6      379.24      376.00      7.29 o 
  -5  -2   6      251.58      296.93     12.71 o 
  -4  -2   6        0.05        1.95      1.90 o 
  -3  -2   6     1001.71     1134.97     13.47 o 
  -2  -2   6      221.38      247.15      5.69 o 
  -1  -2   6     1134.73     1066.20     16.66 o 
   0  -2   6     1265.24     1178.94     41.32 o 
   1  -2   6        6.68        4.02      1.68 o 
   2  -2   6       18.00        9.61      1.99 o 
   3  -2   6       98.84       76.14      3.81 o 
   4  -2   6       30.61       18.35      2.74 o 
   5  -2   6      177.33      175.30      6.34 o 
   6  -2   6        8.25        8.70      3.05 o 
   7  -2   6        0.15       -4.38      5.26 o 
   8  -2   6        5.92        5.93      3.81 o 
   9  -2   6       94.25       96.42      7.02 o 
  10  -2   6       37.89       24.78      5.53 o 
 -13  -1   6        2.89        0.43      5.87 o 
 -12  -1   6        3.82        4.95      5.72 o 
 -11  -1   6       52.04       54.14      7.26 o 
 -10  -1   6       69.63       65.00      7.32 o 
  -9  -1   6       41.79       32.95      5.63 o 
  -8  -1   6      248.85      231.89     10.29 o 
  -7  -1   6      532.98      501.78      9.08 o 
  -6  -1   6      819.35      753.96     11.16 o 
  -5  -1   6     1247.46     1215.59     28.96 o 
  -4  -1   6     2389.51     2474.31     24.86 o 
  -3  -1   6     4797.67     5351.24     47.96 o 
  -2  -1   6     1361.66     1491.43     17.63 o 
  -1  -1   6      106.52      163.70      4.27 o 
   0  -1   6      158.06      191.61      5.22 o 
   1  -1   6        2.20        8.16      3.89 o 
   2  -1   6      217.94      252.09     10.59 o 
   3  -1   6        3.15        0.45      1.76 o 
   4  -1   6     1088.39     1096.95     15.45 o 
   5  -1   6     1074.49     1076.69     16.14 o 
   6  -1   6      133.27      110.68      5.96 o 
   7  -1   6       10.01        7.87      5.42 o 
   8  -1   6       11.75       22.07      6.98 o 
   9  -1   6       63.67       61.06      9.28 o 
  10  -1   6      189.29      177.06     14.23 o 
 -13   0   6       93.82      106.55     10.48 o 
 -12   0   6      121.41      118.85     10.24 o 
 -11   0   6      209.92      175.89     10.78 o 
 -10   0   6        9.59       21.36      5.42 o 
  -9   0   6      111.28       97.08      7.60 o 
  -8   0   6      182.94      180.58      6.01 o 
  -7   0   6      371.35      392.99     11.08 o 
  -6   0   6       55.04       73.24      4.57 o 
  -5   0   6      981.78      991.12     12.89 o 
  -4   0   6     3356.31     3470.74     33.02 o 
  -3   0   6     9697.00    10037.10    209.29 o 
  -2   0   6     3135.08     3076.89     29.38 o 
  -1   0   6     3329.37     3365.96     31.77 o 
   0   0   6      594.92      563.33      6.47 o 
   1   0   6     1203.89     1041.49     10.42 o 
   2   0   6      541.45      517.14      6.88 o 
   3   0   6       18.72       20.29      1.93 o 
   4   0   6      142.75      132.79     11.19 o 
   5   0   6        6.77        5.38      4.25 o 
   6   0   6      148.82      153.06     10.48 o 
   7   0   6      251.18      255.36     13.00 o 
   8   0   6       14.46       20.10      6.77 o 
   9   0   6      119.07      124.69     11.95 o 
 -13   1   6        2.93       -2.09      5.27 o 
 -12   1   6       26.39       33.87      6.85 o 
 -11   1   6       97.40       88.84      8.30 o 
 -10   1   6      396.01      400.29     14.47 o 
  -9   1   6      586.85      596.11     11.48 o 
  -8   1   6       82.90       75.21      4.31 o 
  -7   1   6      325.13      318.20     14.51 o 
  -6   1   6       93.10      103.26      4.33 o 
  -5   1   6        1.43        3.65      3.30 o 
  -4   1   6       31.91       20.66      2.12 o 
  -3   1   6      469.73      504.40     10.24 o 
  -2   1   6       82.44       70.96      3.14 o 
  -1   1   6     2594.27     2668.90     20.91 o 
   0   1   6     2865.66     2987.78     26.76 o 
   1   1   6     2050.85     2033.08     17.51 o 
   2   1   6     1303.78     1227.31     10.73 o 
   3   1   6      477.53      451.25      6.17 o 
   4   1   6      446.75      399.56      6.18 o 
   5   1   6      379.58      372.23      9.49 o 
   6   1   6        2.06        2.88      5.10 o 
   7   1   6        5.35        4.80      5.57 o 
   8   1   6       14.66       18.25      7.23 o 
   9   1   6       25.96       29.96      8.71 o 
 -13   2   6       59.68       63.34      8.43 o 
 -12   2   6       39.22       44.88      7.00 o 
 -11   2   6       98.45       87.01      7.98 o 
 -10   2   6        3.35        1.37      2.81 o 
  -9   2   6       62.27       61.47      4.41 o 
  -8   2   6      192.24      187.15      6.30 o 
  -7   2   6       18.78       16.94      2.71 o 
  -6   2   6      854.82      792.47     11.69 o 
  -5   2   6     1526.15     1423.76     16.64 o 
  -4   2   6      903.91      863.15     11.32 o 
  -3   2   6      906.64      911.78     21.40 o 
  -2   2   6      899.91      857.15     10.89 o 
  -1   2   6     3205.20     3237.62     25.02 o 
   0   2   6     1626.13     1701.30     15.10 o 
   1   2   6      129.40      143.10      3.76 o 
   2   2   6     1260.10     1272.54     11.19 o 
   3   2   6      527.86      501.48      6.71 o 
   4   2   6      548.70      542.46      8.69 o 
   5   2   6       70.74       74.22      5.01 o 
   6   2   6       44.75       48.36      4.93 o 
   7   2   6      104.28      121.34     10.33 o 
   8   2   6       58.33       61.29      9.07 o 
   9   2   6        6.29        2.92      7.21 o 
 -12   3   6       62.16       69.34      7.77 o 
 -11   3   6      107.92      103.05      5.91 o 
 -10   3   6       49.84       49.03      5.16 o 
  -9   3   6      845.77      864.65     23.56 o 
  -8   3   6     1111.35     1093.55     36.71 o 
  -7   3   6       20.69       21.69      2.86 o 
  -6   3   6        5.42        2.45      1.93 o 
  -5   3   6      245.47      239.57      5.60 o 
  -4   3   6     1063.15     1030.06     24.78 o 
  -3   3   6      368.97      315.55      5.65 o 
  -2   3   6     1943.15     1839.86     19.25 o 
  -1   3   6     2013.82     2068.48     17.59 o 
   0   3   6      734.63      686.33      8.32 o 
   1   3   6      358.99      342.95      4.87 o 
   2   3   6      383.92      385.56      6.59 o 
   3   3   6      367.03      370.30      6.29 o 
   4   3   6      183.59      186.99      5.49 o 
   5   3   6        9.77        5.09      3.25 o 
   6   3   6       55.40       70.72      5.71 o 
   7   3   6       52.85       49.73      8.24 o 
   8   3   6       42.75       49.43      8.73 o 
 -11   4   6       13.17        8.39      5.27 o 
 -10   4   6      123.58      135.79      9.80 o 
  -9   4   6      366.77      350.63     13.72 o 
  -8   4   6      433.28      445.45     14.87 o 
  -7   4   6       88.85       97.29      7.45 o 
  -6   4   6      323.09      320.24     11.74 o 
  -5   4   6      346.55      358.20     12.40 o 
  -4   4   6     1870.16     1987.19     33.48 o 
  -3   4   6      196.04      212.23      9.03 o 
  -2   4   6       66.16       51.63      5.96 o 
  -1   4   6      115.06      114.47      4.76 o 
   0   4   6      320.89      291.01      9.85 o 
   1   4   6      113.79       97.04      4.78 o 
   2   4   6      294.24      289.45     14.58 o 
   3   4   6      474.70      496.51      8.32 o 
   4   4   6      294.53      279.55      8.46 o 
   5   4   6      221.86      230.54      8.45 o 
   6   4   6      232.56      231.03     12.66 o 
   7   4   6       12.01        5.16      5.89 o 
 -12   5   6       44.88       51.50      8.09 o 
 -11   5   6       20.08       17.67      6.21 o 
 -10   5   6        3.50       -2.28      4.84 o 
  -9   5   6       55.56       57.83      7.28 o 
  -8   5   6       90.94       91.04      8.07 o 
  -7   5   6      193.34      169.96     10.07 o 
  -6   5   6      160.41      150.43      9.26 o 
  -5   5   6      233.34      238.21     10.41 o 
  -4   5   6     1405.97     1351.19     26.48 o 
  -3   5   6     1187.75     1167.89     23.94 o 
  -2   5   6     2055.48     2064.26     23.92 o 
  -1   5   6     2102.86     2140.81     24.73 o 
   0   5   6       89.32       79.36      4.67 o 
   1   5   6       45.08       37.32      3.80 o 
   2   5   6       30.12       38.04      4.94 o 
   3   5   6       36.25       29.54      5.95 o 
   4   5   6        0.54       -6.40      4.27 o 
   5   5   6       43.06       41.87      7.11 o 
   6   5   6      106.08       99.09      9.62 o 
   7   5   6       65.11       68.44      9.26 o 
 -12   6   6      183.81      227.21     13.94 o 
 -11   6   6      122.33      137.99     10.93 o 
 -10   6   6       41.34       59.03      8.05 o 
  -9   6   6      143.13      148.55     10.63 o 
  -8   6   6      712.22      662.74     19.80 o 
  -7   6   6      152.81      172.26     10.16 o 
  -6   6   6      159.76      132.57      8.81 o 
  -5   6   6       73.78       74.91      7.19 o 
  -4   6   6        0.78        1.56      3.84 o 
  -3   6   6       50.61       40.14      5.85 o 
  -2   6   6      147.98      133.05      7.10 o 
  -1   6   6      100.38      104.11      5.33 o 
   0   6   6      607.43      602.56     22.16 o 
   1   6   6     1291.19     1294.44     28.93 o 
   2   6   6      121.48      125.42      9.35 o 
   3   6   6      105.95      116.39      9.09 o 
   4   6   6       13.54       16.54      6.55 o 
   5   6   6       28.27       25.69      7.09 o 
   6   6   6        1.28       -4.87      6.19 o 
 -12   7   6        8.94       -1.84      6.64 o 
 -11   7   6       22.51       34.36      7.92 o 
 -10   7   6      219.76      217.38     13.21 o 
  -9   7   6      356.56      329.76     14.81 o 
  -8   7   6      124.07      131.31     10.26 o 
  -7   7   6      343.77      329.20     14.26 o 
  -6   7   6       75.72       61.87      6.91 o 
  -5   7   6        4.50       11.33      5.10 o 
  -4   7   6      114.54      118.04      8.54 o 
  -3   7   6        7.85       -3.19      2.78 o 
  -2   7   6        0.70        0.03      2.86 o 
  -1   7   6      740.15      762.92     13.90 o 
   0   7   6      200.11      187.09      7.45 o 
   1   7   6       81.45       80.50      8.15 o 
   2   7   6      464.70      464.78     16.82 o 
   3   7   6      484.53      512.84     18.48 o 
   4   7   6       68.84       82.12      9.60 o 
   5   7   6        7.27        7.23      6.51 o 
 -11   8   6        3.55        7.62      6.42 o 
 -10   8   6       21.17       20.85      7.23 o 
  -9   8   6        3.48        1.02      5.85 o 
  -8   8   6        0.47       -5.57      5.34 o 
  -7   8   6       13.99       15.30      5.63 o 
  -6   8   6      166.52      165.39     10.37 o 
  -5   8   6      175.06      163.38     10.67 o 
  -4   8   6       69.36       74.80      7.90 o 
  -3   8   6       25.39       31.64      4.25 o 
  -2   8   6      233.11      268.51      8.65 o 
  -1   8   6      339.05      314.80      9.35 o 
   0   8   6       70.81       87.09      8.34 o 
   1   8   6      228.78      219.75     12.38 o 
   2   8   6       19.51       14.36      6.59 o 
   3   8   6        0.83        4.59      6.47 o 
   4   8   6        0.36       -4.74      6.36 o 
 -10   9   6      178.40      191.04     13.98 o 
  -9   9   6      119.28      111.14     10.95 o 
  -8   9   6       21.24       23.73      6.94 o 
  -7   9   6        1.22        3.88      5.68 o 
  -6   9   6      210.70      183.27     11.89 o 
  -5   9   6      204.03      187.01     11.82 o 
  -4   9   6       14.11       13.58      3.92 o 
  -3   9   6       67.87       65.91      5.38 o 
  -2   9   6      330.94      288.37      9.42 o 
  -1   9   6      103.15      116.50      9.60 o 
   0   9   6       15.40       24.41      6.77 o 
   1   9   6       12.49       20.66      6.51 o 
   2   9   6       66.65       60.86      9.16 o 
   3   9   6      161.73      160.08     12.68 o 
  -9  10   6        2.05        7.26      6.85 o 
  -8  10   6      100.64       90.48     10.20 o 
  -7  10   6       73.89       75.57      9.48 o 
  -6  10   6      147.80      184.68     12.70 o 
  -5  10   6       91.31      111.91     10.26 o 
  -4  10   6      109.35      104.50      6.83 o 
  -3  10   6      111.16      113.09      9.18 o 
  -2  10   6       66.46       76.88      6.00 o 
  -1  10   6        4.89       14.36      6.42 o 
   0  10   6       15.36       11.08      6.57 o 
   1  10   6        6.83        3.16      6.70 o 
  -8  11   6        2.83        3.16      6.89 o 
  -7  11   6        0.91        0.13      6.66 o 
  -6  11   6       13.50       12.19      7.11 o 
  -5  11   6        1.01        5.11      4.19 o 
  -4  11   6       22.91       18.27      5.92 o 
  -3  11   6      170.19      197.14      9.02 o 
  -2  11   6       77.23       81.41      9.94 o 
  -1  11   6       41.85       48.12      8.58 o 
  -2 -14   7        1.94       -0.68      5.78 o 
  -1 -14   7        0.74        3.50      5.31 o 
   0 -14   7        3.46       -3.84      4.42 o 
   1 -14   7       15.86       16.45      6.30 o 
   2 -14   7       69.57       78.81      9.03 o 
   3 -14   7       53.04       94.01      9.35 o 
   4 -14   7       14.79       15.92      6.38 o 
   5 -14   7       28.41       20.12      7.02 o 
  -4 -13   7       11.89       12.01      6.66 o 
  -3 -13   7       24.61       27.94      6.98 o 
  -2 -13   7       58.92       62.70      8.09 o 
  -1 -13   7       28.10       37.94      6.89 o 
   0 -13   7       46.42       38.26      6.83 o 
   1 -13   7       40.25       42.94      6.91 o 
   2 -13   7        0.76        6.62      4.84 o 
   3 -13   7        1.53       -1.00      5.10 o 
   4 -13   7        2.23       -4.03      4.93 o 
   5 -13   7       39.28       36.77      7.73 o 
   6 -13   7       31.29       34.61      8.05 o 
  -5 -12   7        0.44        3.01      5.57 o 
  -4 -12   7        5.57        4.20      4.97 o 
  -3 -12   7        3.83       -1.49      4.42 o 
  -2 -12   7       50.45       61.40      7.26 o 
  -1 -12   7      102.22      120.43      9.20 o 
   0 -12   7      121.09      146.18      9.69 o 
   1 -12   7       37.32       59.11      6.91 o 
   2 -12   7      134.34      124.99      9.28 o 
   3 -12   7      596.75      606.97     19.61 o 
   4 -12   7      141.16      143.82     10.71 o 
   5 -12   7       43.87       50.81      8.11 o 
   6 -12   7       11.55       11.95      6.27 o 
   7 -12   7        0.03        6.32      5.59 o 
   8 -12   7        0.29        1.69      6.15 o 
  -7 -11   7       52.63       61.58      6.20 o 
  -6 -11   7       53.84       54.05      5.54 o 
  -5 -11   7      207.19      213.85     13.09 o 
  -4 -11   7      103.70      113.91     11.27 o 
  -3 -11   7       46.66       39.40      5.45 o 
  -2 -11   7        3.56        0.39      2.74 o 
  -1 -11   7        8.59       12.06      5.69 o 
   0 -11   7       10.22       14.21      3.25 o 
   1 -11   7        1.52        5.53      2.40 o 
   2 -11   7      254.96      274.95      8.45 o 
   3 -11   7      332.08      331.61      9.52 o 
   4 -11   7      261.90      267.16      9.02 o 
   5 -11   7      322.23      321.27     10.03 o 
   6 -11   7      104.81      114.89      9.87 o 
   7 -11   7      136.15      146.06      7.78 o 
   8 -11   7      140.23      148.21     12.42 o 
  -8 -10   7       14.20       13.01      4.59 o 
  -7 -10   7        1.20        8.07      3.90 o 
  -6 -10   7       80.05       74.89      6.16 o 
  -5 -10   7       88.72       84.66      5.68 o 
  -4 -10   7       13.58       19.07      3.67 o 
  -3 -10   7      131.86      142.02      6.15 o 
  -2 -10   7      133.13      143.96      5.98 o 
  -1 -10   7      142.54      130.35      5.82 o 
   0 -10   7      138.78      141.13      5.89 o 
   1 -10   7        1.75       -1.35      2.35 o 
   2 -10   7       47.94       45.43      5.89 o 
   3 -10   7      121.06       93.15      7.28 o 
   4 -10   7       61.67       58.26      6.79 o 
   5 -10   7       32.85       42.89      6.64 o 
   6 -10   7      163.07      142.58      9.73 o 
   7 -10   7      110.03      106.64      9.54 o 
   8 -10   7       75.07       96.87      7.25 o 
   9 -10   7       15.74       22.36      5.37 o 
  -9  -9   7       11.98       18.23      4.94 o 
  -8  -9   7       23.65       31.81      5.02 o 
  -7  -9   7       51.81       63.56      5.61 o 
  -6  -9   7      163.40      164.02      7.48 o 
  -5  -9   7      151.76      151.78      6.82 o 
  -4  -9   7      150.79      157.66      6.59 o 
  -3  -9   7       10.20       10.73      2.84 o 
  -2  -9   7      204.26      201.25     12.84 o 
  -1  -9   7       66.09       73.92      6.40 o 
   0  -9   7        3.80        4.29      2.38 o 
   1  -9   7      131.81      124.31      7.77 o 
   2  -9   7      413.51      405.54     13.10 o 
   3  -9   7      158.91      162.87      9.30 o 
   4  -9   7        2.69        4.76      4.14 o 
   5  -9   7      242.48      230.71     11.52 o 
   6  -9   7      350.64      327.54     13.96 o 
   7  -9   7       17.33       23.28      6.38 o 
   8  -9   7       35.49       38.67      7.75 o 
   9  -9   7       19.80       28.45      8.30 o 
  -9  -8   7       55.10       35.02      5.42 o 
  -8  -8   7       71.91       69.26      5.85 o 
  -7  -8   7      126.49      119.26      6.40 o 
  -6  -8   7      319.14      341.01      9.54 o 
  -5  -8   7      358.27      340.07     10.13 o 
  -4  -8   7       92.54       93.64      7.32 o 
  -3  -8   7      421.57      367.47      9.51 o 
  -2  -8   7      401.00      413.88     11.65 o 
  -1  -8   7       34.08       33.48      3.02 o 
   0  -8   7        0.40        0.04      1.93 o 
   1  -8   7        0.46       -0.17      3.18 o 
   2  -8   7       79.41       77.83      6.30 o 
   3  -8   7        4.92        2.07      3.78 o 
   4  -8   7        8.62        7.58      4.29 o 
   5  -8   7      312.10      303.85     12.42 o 
   6  -8   7      573.82      591.54     18.31 o 
   7  -8   7      450.65      436.38     16.67 o 
   8  -8   7      184.68      192.30     12.78 o 
   9  -8   7       13.33       12.72      7.11 o 
 -10  -7   7      184.76      185.30     13.06 o 
  -9  -7   7      134.58      144.99     10.80 o 
  -8  -7   7        0.76        3.44      3.39 o 
  -7  -7   7      169.13      172.88     17.46 o 
  -6  -7   7      197.64      172.54      6.89 o 
  -5  -7   7        0.27        1.36      2.44 o 
  -4  -7   7       48.74       57.76      3.89 o 
  -3  -7   7      183.85      206.52      5.99 o 
  -2  -7   7       97.65       81.63      4.55 o 
  -1  -7   7      479.37      426.97      7.92 o 
   0  -7   7      202.61      189.14      5.23 o 
   1  -7   7      329.38      298.34     10.54 o 
   2  -7   7      606.93      657.87     16.67 o 
   3  -7   7      176.52      156.02      8.73 o 
   4  -7   7       71.70       56.51      6.00 o 
   5  -7   7       93.73      101.92      7.85 o 
   6  -7   7        5.86       12.29      4.89 o 
   7  -7   7       43.32       36.07      7.04 o 
   8  -7   7      161.09      157.17     11.31 o 
   9  -7   7      144.88      133.57     11.20 o 
  10  -7   7      120.19      140.36     12.76 o 
 -11  -6   7       18.47       41.49      8.41 o 
 -10  -6   7        8.98        6.36      6.27 o 
  -9  -6   7      136.41      162.81     11.42 o 
  -8  -6   7      394.96      377.15     10.20 o 
  -7  -6   7      155.91      147.92     15.37 o 
  -6  -6   7      588.49      611.77     11.75 o 
  -5  -6   7      503.79      453.55      9.45 o 
  -4  -6   7       13.23       15.20      4.12 o 
  -3  -6   7      135.82      131.94      4.51 o 
  -2  -6   7        0.48       -0.33      1.38 o 
  -1  -6   7      216.21      223.81      5.37 o 
   0  -6   7      511.31      539.32     13.59 o 
   1  -6   7      472.81      486.16     13.19 o 
   2  -6   7      261.77      218.12      9.16 o 
   3  -6   7      150.96      125.21      7.58 o 
   4  -6   7      115.14      129.03      7.90 o 
   5  -6   7      244.54      218.25     10.46 o 
   6  -6   7      129.21      119.04      9.05 o 
   7  -6   7       34.00       37.73      6.68 o 
   8  -6   7       17.67       19.10      6.77 o 
   9  -6   7        4.49       -4.37      5.00 o 
  10  -6   7        4.09       -4.52      4.07 o 
 -11  -5   7        5.65        8.75      6.44 o 
 -10  -5   7       10.46        5.46      5.76 o 
  -9  -5   7       54.93       44.99      6.81 o 
  -8  -5   7        0.27       -1.86      3.86 o 
  -7  -5   7      308.64      307.14     12.48 o 
  -6  -5   7     2058.89     2138.10     25.26 o 
  -5  -5   7     1667.87     1702.30     20.49 o 
  -4  -5   7     2022.97     1961.27     17.21 o 
  -3  -5   7      608.55      602.82     11.92 o 
  -2  -5   7      432.60      390.30      6.66 o 
  -1  -5   7       72.64       54.04      3.98 o 
   0  -5   7      133.20      162.81      7.38 o 
   1  -5   7       41.82       37.15      4.20 o 
   2  -5   7      236.14      246.25      9.48 o 
   3  -5   7      110.09       85.02      6.34 o 
   5  -5   7       14.79       13.64      4.37 o 
   6  -5   7      371.13      351.80     13.72 o 
   7  -5   7      324.71      326.08     10.21 o 
   8  -5   7      248.06      239.66      9.14 o 
   9  -5   7      149.44      153.74     10.72 o 
  10  -5   7       38.77       43.07      6.42 o 
 -12  -4   7       23.74       29.51      7.45 o 
 -11  -4   7       73.38       92.68      9.18 o 
 -10  -4   7      255.66      256.02     13.02 o 
  -9  -4   7       28.52       24.33      5.66 o 
  -8  -4   7       44.20       40.65      5.80 o 
  -7  -4   7      121.45      124.93      8.19 o 
  -6  -4   7        0.32        2.20      3.67 o 
  -5  -4   7       54.20       63.16      2.75 o 
  -4  -4   7      308.32      351.32      5.45 o 
  -3  -4   7      963.74      982.15      9.88 o 
  -2  -4   7      554.59      512.09      8.28 o 
  -1  -4   7     1559.07     1472.70     17.93 o 
   0  -4   7     1217.04     1074.40     19.95 o 
   1  -4   7     2254.95     2162.16     33.78 o 
   2  -4   7     1222.93     1189.34     22.66 o 
   3  -4   7       47.47       38.73      5.04 o 
   4  -4   7       23.34       14.94      4.20 o 
   5  -4   7        4.56       10.33      4.57 o 
   6  -4   7       61.86       60.14      6.52 o 
   7  -4   7        1.56        4.22      3.66 o 
   8  -4   7      131.56      137.55     12.99 o 
   9  -4   7       79.90       95.89      7.10 o 
  10  -4   7       24.48       36.77      5.83 o 
 -12  -3   7        1.96       -1.09      5.34 o 
 -11  -3   7       10.13       17.09      5.87 o 
 -10  -3   7        0.76        2.37      4.25 o 
  -9  -3   7       22.78       20.02      5.36 o 
  -8  -3   7       44.42       39.57      5.80 o 
  -7  -3   7      337.99      348.84     12.31 o 
  -6  -3   7     2063.68     1976.98     33.55 o 
  -5  -3   7      124.63      105.34      9.26 o 
  -4  -3   7     1061.20      988.12     12.84 o 
  -3  -3   7      973.03     1064.36     13.51 o 
  -2  -3   7       74.61       73.01      4.09 o 
  -1  -3   7      812.44      840.36     11.66 o 
   0  -3   7      349.57      361.84      7.23 o 
   1  -3   7     5808.02     5746.65     70.69 o 
   2  -3   7       61.43       54.63      5.02 o 
   3  -3   7       28.95       22.26      4.10 o 
   5  -3   7       54.42       50.11      5.66 o 
   6  -3   7      172.72      165.99      7.03 o 
   7  -3   7      446.53      436.58     11.21 o 
   8  -3   7      253.22      240.50      9.33 o 
   9  -3   7       20.29       18.22      5.00 o 
 -12  -2   7       65.54       72.30      8.54 o 
 -11  -2   7       44.17       41.34      6.89 o 
 -10  -2   7      142.60      137.69      9.77 o 
  -9  -2   7      100.75       94.52      7.70 o 
  -8  -2   7      218.26      229.63     10.67 o 
  -7  -2   7      185.74      193.01      9.24 o 
  -6  -2   7      130.30      108.99      4.37 o 
  -5  -2   7      312.80      282.75      6.40 o 
  -4  -2   7     1952.53     1914.89     25.67 o 
  -3  -2   7     6092.92     6148.38     62.37 o 
  -2  -2   7      893.51      820.82     15.92 o 
  -1  -2   7      449.63      393.26      7.37 o 
   0  -2   7       29.24       24.13      1.93 o 
   1  -2   7     2698.93     2775.76     28.76 o 
   2  -2   7     2022.82     2096.81     23.65 o 
   3  -2   7      116.96      113.11      7.51 o 
   4  -2   7      252.87      229.19      9.75 o 
   5  -2   7      756.65      751.46     13.53 o 
   6  -2   7      205.97      217.16      7.85 o 
   7  -2   7       21.22       21.42      4.20 o 
   8  -2   7      217.25      219.39      9.33 o 
   9  -2   7      240.64      233.84     10.03 o 
 -12  -1   7      228.20      205.11     12.29 o 
 -11  -1   7      129.98      137.07     10.24 o 
 -10  -1   7      216.13      204.85     10.80 o 
  -9  -1   7      233.06      205.72     10.56 o 
  -8  -1   7      133.21      138.76      8.11 o 
  -7  -1   7      197.82      182.34      5.76 o 
  -6  -1   7      474.61      496.74      8.95 o 
  -5  -1   7      149.34      170.74      8.51 o 
  -4  -1   7       22.16       33.50      6.82 o 
  -3  -1   7       90.57       85.88      4.25 o 
  -2  -1   7      368.31      416.11      7.43 o 
  -1  -1   7     2068.41     2027.06     21.60 o 
   0  -1   7       86.32       63.23      3.25 o 
   1  -1   7     2872.50     2818.76     29.15 o 
   2  -1   7     2003.44     2018.25     22.98 o 
   3  -1   7      567.97      591.91      8.64 o 
   4  -1   7      494.54      481.97     10.01 o 
   5  -1   7       64.78       59.77      6.84 o 
   6  -1   7       45.98       38.14      4.45 o 
   7  -1   7       48.46       45.35      5.24 o 
   8  -1   7        7.42       15.31      4.54 o 
   9  -1   7       10.53        6.93      4.82 o 
 -13   0   7       25.31       25.91      7.02 o 
 -12   0   7        8.56       14.79      5.95 o 
 -11   0   7        0.41        2.97      4.44 o 
 -10   0   7      109.04       98.72      8.13 o 
  -9   0   7      301.43      324.78     12.42 o 
  -8   0   7      281.20      284.35     13.28 o 
  -7   0   7       49.54       44.34      3.71 o 
  -6   0   7      127.69      103.78      7.27 o 
  -5   0   7      388.01      302.44      8.54 o 
  -4   0   7      152.52      110.52      4.95 o 
  -3   0   7     2863.19     3125.00     30.53 o 
  -2   0   7      755.83      851.21     11.20 o 
  -1   0   7      294.32      265.63      4.13 o 
   0   0   7      310.02      325.59      5.00 o 
   1   0   7        2.43       -0.19      1.28 o 
   2   0   7        7.87        3.92      1.58 o 
   3   0   7      751.46      719.83      8.26 o 
   4   0   7      599.33      592.89     11.32 o 
   5   0   7      113.36      109.46     10.95 o 
   6   0   7      167.30      163.57      7.22 o 
   7   0   7        2.75        5.83      3.95 o 
   8   0   7       50.91       69.81      6.42 o 
   9   0   7      138.37      126.59      8.46 o 
 -13   1   7       66.90       65.86      8.54 o 
 -12   1   7      266.64      249.67     13.19 o 
 -11   1   7      204.01      196.78     11.20 o 
 -10   1   7        5.92        8.81      4.16 o 
  -9   1   7       76.82       87.31      5.01 o 
  -8   1   7       26.88       23.33      3.24 o 
  -7   1   7       46.14       51.64      3.62 o 
  -6   1   7      107.79      124.59      6.95 o 
  -5   1   7      248.45      248.07     11.65 o 
  -4   1   7      193.48      169.28     10.57 o 
  -3   1   7      103.13       74.00      5.43 o 
  -2   1   7      190.02      150.56      3.29 o 
  -1   1   7     1013.66     1127.48     10.95 o 
   0   1   7     1235.30     1192.98     11.76 o 
   1   1   7      420.63      422.36      6.89 o 
   2   1   7       59.04       67.84      3.04 o 
   3   1   7        4.63        0.71      2.00 o 
   4   1   7       83.99       93.67      3.52 o 
   5   1   7        2.67       -0.92      2.68 o 
   6   1   7      102.63      111.10     16.10 o 
   7   1   7       65.42       63.64      5.83 o 
   8   1   7      213.36      213.90      9.21 o 
 -13   2   7        7.32        7.43      5.68 o 
 -12   2   7      101.12      115.86      9.45 o 
 -11   2   7       13.33       19.76      5.23 o 
 -10   2   7      395.31      429.84     10.41 o 
  -9   2   7       33.82       38.33      4.10 o 
  -8   2   7      288.29      296.16      9.96 o 
  -7   2   7      833.36      789.06     18.13 o 
  -6   2   7      117.49      121.78      4.67 o 
  -5   2   7      184.43      201.25      5.40 o 
  -4   2   7      282.91      249.34      5.67 o 
  -3   2   7      161.57      170.82      4.71 o 
  -2   2   7        7.11        6.59      1.37 o 
  -1   2   7       31.41       20.02      1.80 o 
   0   2   7       37.65       29.70      2.13 o 
   1   2   7       71.71       52.54      3.51 o 
   2   2   7      302.84      286.58      4.92 o 
   3   2   7      589.31      596.84      7.70 o 
   4   2   7      942.27      892.97     10.27 o 
   5   2   7       80.32       92.75      4.61 o 
   6   2   7       28.71       29.01      3.59 o 
   7   2   7        0.90       -0.17      3.90 o 
   8   2   7       15.58       21.39      5.21 o 
 -11   3   7        0.57       -6.53      4.35 o 
 -10   3   7        1.52        3.03      4.78 o 
  -9   3   7        8.75        4.78      4.65 o 
  -8   3   7      281.07      290.23     12.08 o 
  -7   3   7      140.02      135.56      8.37 o 
  -6   3   7      153.86      124.31      8.32 o 
  -5   3   7      878.76      831.78     19.38 o 
  -4   3   7      705.31      658.04     16.52 o 
  -3   3   7     1446.31     1433.63     26.51 o 
  -2   3   7     2002.66     2027.35     17.61 o 
  -1   3   7      217.04      207.37      4.38 o 
   0   3   7      105.00      113.90      3.74 o 
   1   3   7        2.20        0.88      1.76 o 
   2   3   7        8.74        6.33      2.23 o 
   3   3   7       79.33       80.99      3.29 o 
   4   3   7      115.08      127.12      5.10 o 
   5   3   7      106.35      109.86      5.07 o 
   6   3   7      187.04      196.05      6.78 o 
   7   3   7       87.50       99.61      6.85 o 
 -11   4   7      132.89      124.29     10.20 o 
 -10   4   7      216.14      217.65     11.95 o 
  -9   4   7       32.45       26.63      6.04 o 
  -8   4   7       36.76       38.09      5.80 o 
  -7   4   7        1.94        5.14      4.20 o 
  -6   4   7      176.63      170.62      9.67 o 
  -5   4   7      466.47      451.72     14.15 o 
  -4   4   7       49.08       44.11      5.74 o 
  -3   4   7     1033.99      969.68     21.19 o 
  -2   4   7     1289.97     1243.09     16.61 o 
  -1   4   7     1827.99     1981.87     23.20 o 
   0   4   7     1027.21     1034.57     15.07 o 
   1   4   7      109.12      122.49      5.48 o 
   2   4   7       75.77       78.27      6.15 o 
   3   4   7      128.20      133.80      9.27 o 
   4   4   7       55.24       53.89      7.17 o 
   5   4   7        5.67       -1.77      5.04 o 
   6   4   7       13.24       16.94      6.49 o 
   7   4   7       44.15       51.73      8.58 o 
 -12   5   7       42.35       60.44      8.84 o 
 -11   5   7      134.80      126.08     10.41 o 
 -10   5   7      614.12      612.67     19.78 o 
  -9   5   7      483.27      503.81     17.46 o 
  -8   5   7      287.04      291.34     13.27 o 
  -7   5   7      264.66      252.74     12.21 o 
  -6   5   7      192.51      190.68     10.71 o 
  -5   5   7       44.78       48.32      5.95 o 
  -4   5   7       64.84       70.74      6.64 o 
  -3   5   7      125.72       90.95      7.34 o 
  -2   5   7      480.78      413.34      9.19 o 
  -1   5   7       80.00       75.80      4.54 o 
   0   5   7      325.41      333.20      8.59 o 
   1   5   7      124.67      146.63      9.22 o 
   2   5   7      343.05      367.06      9.50 o 
   3   5   7      219.08      217.87     11.10 o 
   4   5   7      132.75      143.26     10.52 o 
   5   5   7      132.45      120.30     10.59 o 
   6   5   7        2.86        6.27      6.70 o 
 -12   6   7      101.19       94.20     10.29 o 
 -11   6   7       49.04       51.69      8.51 o 
 -10   6   7       12.71       11.59      6.21 o 
  -9   6   7        1.02       -2.82      5.29 o 
  -8   6   7       13.91       11.48      5.95 o 
  -7   6   7      157.79      165.67     10.88 o 
  -6   6   7       74.42       78.53      7.90 o 
  -5   6   7      311.49      281.25     12.31 o 
  -4   6   7        7.84       10.88      5.04 o 
  -3   6   7       40.60       53.89      4.33 o 
  -2   6   7      107.68      127.16      5.98 o 
  -1   6   7      513.38      509.55     13.75 o 
   0   6   7     1111.93     1127.83     17.40 o 
   1   6   7      297.56      300.93     10.57 o 
   2   6   7       54.80       50.53      7.32 o 
   3   6   7        8.83       11.97      5.95 o 
   4   6   7       29.39       20.04      7.00 o 
   5   6   7        2.93       -2.77      5.98 o 
 -11   7   7      223.84      222.41     14.17 o 
 -10   7   7      226.92      236.43     14.15 o 
  -9   7   7      403.93      396.11     16.97 o 
  -8   7   7      474.41      435.46     16.75 o 
  -7   7   7      361.10      317.34     14.11 o 
  -6   7   7       32.26       36.71      6.87 o 
  -5   7   7      119.71      106.43      9.01 o 
  -4   7   7      208.88      202.25     11.27 o 
  -3   7   7      114.70       98.45      6.01 o 
  -2   7   7        1.59       -1.58      2.93 o 
  -1   7   7        2.31        8.96      3.66 o 
   0   7   7      366.95      381.16     10.16 o 
   1   7   7      166.84      158.78     10.61 o 
   2   7   7      260.91      283.75     13.89 o 
   3   7   7      292.83      265.50     13.72 o 
   4   7   7       80.62       71.75      9.73 o 
 -11   8   7       89.21       81.54     10.52 o 
 -10   8   7       83.11       84.25     10.33 o 
  -9   8   7       44.96       43.96      8.41 o 
  -8   8   7       79.05       81.39      9.43 o 
  -7   8   7      135.57      131.14     10.69 o 
  -6   8   7      277.67      288.14     14.28 o 
  -5   8   7      306.57      310.68     13.91 o 
  -4   8   7      105.72      119.28      6.61 o 
  -3   8   7        1.67        1.78      3.36 o 
  -2   8   7        0.44        2.07      3.28 o 
  -1   8   7        2.36        2.27      3.44 o 
   0   8   7        9.41        8.90      5.63 o 
   1   8   7        0.30        4.80      5.83 o 
   2   8   7       65.00       77.59      9.43 o 
   3   8   7       51.05       64.00      9.60 o 
 -10   9   7      105.70      107.34     11.63 o 
  -9   9   7        2.14        3.27      7.00 o 
  -8   9   7        0.98        3.78      6.42 o 
  -7   9   7        0.73        6.21      6.27 o 
  -6   9   7        1.22       -1.00      5.66 o 
  -5   9   7        2.68        4.16      5.40 o 
  -4   9   7      124.35      123.44     12.70 o 
  -3   9   7      181.49      213.31     15.00 o 
  -2   9   7      146.59      153.32      7.64 o 
  -1   9   7       13.26       11.97      5.95 o 
   0   9   7        1.98        4.95      6.17 o 
   1   9   7        1.56       -3.88      5.36 o 
  -9  10   7      105.04      108.39     11.35 o 
  -8  10   7      182.31      220.90     14.13 o 
  -7  10   7       53.75       32.99      8.28 o 
  -6  10   7       38.78       34.44      8.15 o 
  -5  10   7        1.25        0.83      4.33 o 
  -4  10   7        0.69       -2.00      3.91 o 
  -3  10   7        2.43       -5.12      3.72 o 
  -2  10   7        0.49        7.60      6.27 o 
  -1  10   7        3.79       -3.65      5.61 o 
   0  10   7       13.54       16.71      7.06 o 
  -6  11   7       54.29       56.00      9.50 o 
  -5  11   7       31.14       31.56      5.42 o 
  -4  11   7       40.43       42.43      6.00 o 
   4 -14   8        2.15       -3.39      5.10 o 
   3 -13   8       96.59      112.19      9.86 o 
   4 -13   8      259.30      251.27     14.08 o 
   5 -13   8      143.63      151.16     12.04 o 
   6 -13   8       37.13       37.18      8.11 o 
  -5 -12   8       18.28       14.38      6.23 o 
  -4 -12   8       38.09       41.02      6.98 o 
  -3 -12   8       93.47      102.01      8.64 o 
  -2 -12   8       22.00       28.87      5.98 o 
  -1 -12   8       37.40       39.65      6.32 o 
   0 -12   8      113.00      118.46      9.11 o 
   1 -12   8       14.73       23.35      5.66 o 
   2 -12   8        6.70        6.26      4.32 o 
   3 -12   8       51.45       59.92      5.33 o 
   4 -12   8      100.85       83.42      8.96 o 
   5 -12   8       50.02       44.05      7.79 o 
   6 -12   8       86.37       96.99     10.22 o 
   7 -12   8       54.80       57.34      9.18 o 
  -7 -11   8       29.93       28.53      7.38 o 
  -6 -11   8       52.31       54.14      7.73 o 
  -5 -11   8        0.12       -0.66      4.89 o 
  -4 -11   8        5.82        0.75      4.50 o 
  -3 -11   8       11.75       11.93      5.10 o 
  -2 -11   8       46.57       41.04      6.25 o 
  -1 -11   8      235.73      277.37     12.06 o 
   0 -11   8       15.61       21.85      4.93 o 
   1 -11   8        1.53        1.15      4.23 o 
   2 -11   8       49.72       62.98      7.11 o 
   3 -11   8       98.36       96.80      8.02 o 
   4 -11   8       62.25       55.08      7.36 o 
   5 -11   8       12.59       21.72      6.08 o 
   6 -11   8        0.50       -0.21      5.25 o 
   7 -11   8        0.23       -1.47      3.91 o 
   8 -11   8        0.69       -2.26      4.24 o 
  -8 -10   8       10.58       23.26      6.85 o 
  -7 -10   8       64.82       73.84      8.90 o 
  -6 -10   8      179.05      205.36     12.33 o 
  -5 -10   8      406.40      368.04     14.92 o 
  -4 -10   8       61.96       56.92      6.81 o 
  -3 -10   8       23.82       17.31      4.84 o 
  -2 -10   8       90.62      109.61      8.17 o 
  -1 -10   8        8.87        4.10      4.12 o 
   0 -10   8       11.89       16.69      4.76 o 
   1 -10   8        0.70        1.71      3.97 o 
   2 -10   8       27.75       27.85      5.63 o 
   3 -10   8       27.74       20.55      5.21 o 
   4 -10   8      202.40      237.99     11.63 o 
   5 -10   8      265.14      249.39     12.23 o 
   6 -10   8      251.31      236.78     12.51 o 
   7 -10   8      209.66      206.45     12.98 o 
   8 -10   8       58.07       70.42      9.39 o 
  -9  -9   8        6.66        4.48      6.08 o 
  -8  -9   8        0.23       -0.73      5.48 o 
  -7  -9   8        9.46        5.86      3.56 o 
  -6  -9   8        0.17        3.11      5.85 o 
  -5  -9   8       80.58       79.18      5.24 o 
  -4  -9   8      368.09      373.10     14.00 o 
  -3  -9   8      816.99      807.45     20.06 o 
  -2  -9   8      166.33      158.37      9.22 o 
  -1  -9   8      316.32      306.00     11.55 o 
   0  -9   8      428.75      450.01     14.19 o 
   1  -9   8      184.24      226.06     10.46 o 
   2  -9   8       72.69       79.34      7.17 o 
   3  -9   8       45.27       38.67      5.68 o 
   4  -9   8        0.34       -4.76      3.71 o 
   5  -9   8       17.62       21.85      5.95 o 
   6  -9   8      238.32      208.88     12.06 o 
   7  -9   8      132.45      107.77      9.50 o 
   8  -9   8       41.32       40.10      7.70 o 
   9  -9   8       85.68       90.87     10.22 o 
  -9  -8   8      142.24      152.75      8.14 o 
  -8  -8   8      117.39      126.95      7.00 o 
  -7  -8   8      268.23      266.58      8.94 o 
  -6  -8   8        1.62        1.93      2.85 o 
  -5  -8   8        0.59        0.23      2.99 o 
  -4  -8   8       35.05       39.77      3.75 o 
  -3  -8   8        4.74       10.93      4.20 o 
  -2  -8   8       65.56       62.04      5.80 o 
  -1  -8   8      145.30      150.54      8.11 o 
   0  -8   8      978.83      986.43     21.40 o 
   1  -8   8      782.22      874.29     20.15 o 
   2  -8   8      332.14      341.94     12.42 o 
   3  -8   8       32.95       30.65      5.29 o 
   4  -8   8       75.27       90.89      7.85 o 
   5  -8   8      225.03      209.86     11.42 o 
   6  -8   8      124.27      109.56      9.07 o 
   7  -8   8       28.03       24.29      6.79 o 
   8  -8   8        2.31        6.94      6.02 o 
   9  -8   8       12.80       15.56      7.04 o 
 -10  -7   8        0.00        0.66      6.10 o 
  -9  -7   8        8.02        7.02      5.51 o 
  -8  -7   8      114.95      103.23      6.21 o 
  -7  -7   8      232.59      236.27      8.07 o 
  -6  -7   8       79.67       88.98      5.18 o 
  -5  -7   8      310.19      295.30      8.00 o 
  -4  -7   8      638.95      568.69     15.96 o 
  -3  -7   8      655.81      646.07     16.67 o 
  -2  -7   8      355.49      363.26     11.87 o 
  -1  -7   8        7.70        4.52      3.46 o 
   0  -7   8       18.50       22.98      4.20 o 
   1  -7   8        0.21        1.84      3.37 o 
   2  -7   8       27.10       36.34      5.25 o 
   3  -7   8       12.06       14.38      4.35 o 
   4  -7   8      302.47      279.50     12.19 o 
   5  -7   8       52.01       61.25      7.00 o 
   6  -7   8       94.01      112.00      9.03 o 
   7  -7   8      273.22      238.78     13.38 o 
   8  -7   8      133.31      112.51     10.35 o 
   9  -7   8       55.29       57.71      9.01 o 
 -11  -6   8       30.48       41.19      8.51 o 
 -10  -6   8       38.48       24.09      6.70 o 
  -9  -6   8      131.53      141.47     10.71 o 
  -8  -6   8        9.04       13.72      5.55 o 
  -7  -6   8       24.02       23.61      3.58 o 
  -6  -6   8       31.99       38.47      3.81 o 
  -5  -6   8       63.11       77.65      4.38 o 
  -4  -6   8      154.71      159.52      8.84 o 
  -3  -6   8      352.25      350.20     11.89 o 
  -2  -6   8      783.74      756.55     17.44 o 
  -1  -6   8      370.53      305.45     10.48 o 
   0  -6   8      597.86      552.70     14.43 o 
   1  -6   8      202.35      177.38      8.51 o 
   2  -6   8      118.22      114.43      7.49 o 
   3  -6   8      178.28      176.00      9.18 o 
   4  -6   8      123.78      120.79      8.51 o 
   5  -6   8       18.37       11.29      4.82 o 
   6  -6   8       55.14       57.07      7.30 o 
   7  -6   8       62.30       61.08      7.81 o 
   8  -6   8       47.13       52.07      8.79 o 
   9  -6   8       20.21       22.58      7.58 o 
 -11  -5   8        0.47        4.55      4.97 o 
 -10  -5   8       15.80       17.76      6.10 o 
  -9  -5   8       49.44       54.53      7.32 o 
  -8  -5   8       70.51       80.97      7.68 o 
  -7  -5   8      254.83      236.33     11.12 o 
  -6  -5   8      937.21      882.44     21.19 o 
  -5  -5   8      204.40      191.37      5.90 o 
  -4  -5   8      980.94      984.27     13.53 o 
  -3  -5   8       36.62       43.21      3.00 o 
  -2  -5   8        6.82        6.00      1.96 o 
  -1  -5   8       17.71       23.65      3.95 o 
   0  -5   8       29.31       31.69      4.20 o 
   1  -5   8      348.53      333.92     11.35 o 
   2  -5   8     1317.53     1263.91     24.80 o 
   4  -5   8       55.90       63.74      6.62 o 
   5  -5   8      379.37      346.04     13.70 o 
   6  -5   8      145.02      163.11     10.73 o 
   7  -5   8       40.80       45.88      7.81 o 
   8  -5   8       84.95       73.67      9.41 o 
   9  -5   8        9.36        1.73      4.19 o 
 -12  -4   8       31.50       30.52      7.15 o 
 -11  -4   8       72.32       75.91      8.58 o 
 -10  -4   8       24.45       23.73      6.04 o 
  -9  -4   8       10.83        3.69      4.59 o 
  -8  -4   8       38.38       38.99      5.80 o 
  -7  -4   8      419.00      445.17     14.58 o 
  -6  -4   8      742.99      777.04     18.82 o 
  -5  -4   8     1861.78     1766.84     20.37 o 
  -4  -4   8      293.80      259.87      6.31 o 
  -3  -4   8       57.47       44.41      4.44 o 
  -2  -4   8     1482.73     1441.75     17.55 o 
  -1  -4   8      436.49      488.40      8.95 o 
   0  -4   8      270.13      261.34      7.11 o 
   1  -4   8      357.97      347.98     11.52 o 
   2  -4   8      337.39      318.28     11.23 o 
   4  -4   8        4.37        8.56      4.50 o 
   5  -4   8        7.04        2.11      4.23 o 
   6  -4   8      370.09      372.03     14.94 o 
   7  -4   8      521.22      505.88     12.72 o 
   8  -4   8      238.94      215.77      9.44 o 
   9  -4   8      155.07      196.57      9.61 o 
 -12  -3   8      136.28      146.67     11.57 o 
 -11  -3   8      124.34      146.59     10.97 o 
 -10  -3   8      134.92      147.72     10.33 o 
  -9  -3   8      155.84      156.30     10.07 o 
  -8  -3   8      169.18      173.35      9.50 o 
  -7  -3   8       11.01        8.34      4.03 o 
  -6  -3   8       45.38       44.96      3.15 o 
  -5  -3   8      234.68      230.20      6.09 o 
  -4  -3   8       79.53       93.37      4.83 o 
  -3  -3   8      185.15      194.39      7.23 o 
  -2  -3   8       94.72       81.14      3.83 o 
  -1  -3   8     1032.30      933.99     20.89 o 
   0  -3   8     1010.40     1004.87     16.35 o 
   1  -3   8      718.11      743.07     12.01 o 
   2  -3   8      759.50      754.59     17.84 o 
   3  -3   8      429.71      395.93     12.93 o 
   4  -3   8      409.09      406.97     13.76 o 
   5  -3   8       99.33       83.02      7.51 o 
   6  -3   8       35.27       49.43      8.64 o 
   7  -3   8        4.47        2.60      7.21 o 
   8  -3   8       89.91       94.94      6.94 o 
   9  -3   8       97.05      100.00      7.79 o 
 -12  -2   8       10.65        8.34      5.80 o 
 -11  -2   8        7.38        8.37      5.46 o 
 -10  -2   8        9.73        4.72      4.82 o 
  -9  -2   8      425.52      471.82     15.75 o 
  -8  -2   8      442.31      407.27     13.81 o 
  -7  -2   8      239.03      241.55      6.63 o 
  -6  -2   8       52.03       34.09      3.77 o 
  -5  -2   8     1243.87     1218.27     15.70 o 
  -4  -2   8     2058.68     2048.53     22.53 o 
  -3  -2   8       46.64       52.20      3.13 o 
  -2  -2   8      361.53      397.94      7.73 o 
  -1  -2   8      220.12      199.27     12.54 o 
   0  -2   8      973.05      844.91     12.53 o 
   1  -2   8      119.29      111.96      4.96 o 
   2  -2   8       19.08       21.02      7.21 o 
   3  -2   8      324.62      318.57     11.89 o 
   4  -2   8      218.19      236.33     10.84 o 
   5  -2   8        2.83        0.33      2.76 o 
   6  -2   8        7.80        6.30      5.05 o 
   7  -2   8       85.32       84.02      9.70 o 
   8  -2   8       36.29       38.76      5.75 o 
   9  -2   8       29.28       31.64      5.70 o 
 -12  -1   8      232.15      229.18     13.38 o 
 -11  -1   8      176.93      160.08     10.54 o 
 -10  -1   8        9.09       15.49      5.19 o 
  -9  -1   8        2.07        8.15      4.08 o 
  -8  -1   8        0.01       -0.31      2.32 o 
  -7  -1   8      226.28      254.17      8.92 o 
  -6  -1   8      432.57      423.99      8.50 o 
  -5  -1   8     1074.51     1088.49     14.64 o 
  -4  -1   8     1615.16     1455.32     17.58 o 
  -3  -1   8      932.91      767.81     13.63 o 
  -2  -1   8      393.71      368.97      7.40 o 
  -1  -1   8      654.99      619.65     10.09 o 
   0  -1   8      756.74      682.61     16.85 o 
   1  -1   8     1233.44     1270.99     30.34 o 
   2  -1   8      115.24      112.07      5.06 o 
   3  -1   8      246.47      233.38     11.53 o 
   4  -1   8       13.80        9.63      3.19 o 
   5  -1   8      229.57      248.40      8.01 o 
   6  -1   8      120.17      120.60      6.52 o 
   7  -1   8       18.77       18.04      4.52 o 
   8  -1   8       47.71       50.31      5.83 o 
 -13   0   8       56.07       71.21      8.98 o 
 -12   0   8       96.78       99.60      9.43 o 
 -11   0   8      257.09      264.86     13.02 o 
 -10   0   8      385.81      408.16     15.00 o 
  -9   0   8      107.90      124.20      8.07 o 
  -8   0   8      267.87      275.88      7.63 o 
  -7   0   8       88.97       95.17      4.69 o 
  -6   0   8        6.33        6.87      2.19 o 
  -5   0   8       87.66       94.97      4.30 o 
  -4   0   8      193.07      179.40      5.37 o 
  -3   0   8       45.50       36.81      2.81 o 
  -2   0   8     3055.18     3074.84     30.87 o 
  -1   0   8     1443.62     1379.84     16.97 o 
   0   0   8      350.42      305.91      8.27 o 
   1   0   8      701.93      630.85      8.20 o 
   2   0   8     1278.65     1248.54     13.34 o 
   3   0   8      727.08      714.59     14.78 o 
   4   0   8      350.61      325.61      8.58 o 
   5   0   8       14.34        9.86      3.62 o 
   6   0   8        0.37        6.00      3.48 o 
   7   0   8       12.41       14.92      4.26 o 
   8   0   8        0.92       10.50      4.84 o 
 -13   1   8       30.32       33.48      7.36 o 
 -12   1   8        0.89        6.44      5.25 o 
 -11   1   8        1.23        3.59      4.65 o 
 -10   1   8        1.85        1.39      4.08 o 
  -9   1   8        0.81        5.41      3.20 o 
  -8   1   8       14.77       17.31      3.02 o 
  -7   1   8      190.59      166.73      9.72 o 
  -6   1   8     2527.20     2427.59     34.63 o 
  -5   1   8     1536.05     1557.99     18.71 o 
  -4   1   8      926.62      921.99     12.73 o 
  -3   1   8      148.56      141.51      4.68 o 
  -2   1   8        1.43        7.48      1.41 o 
  -1   1   8      212.80      190.40      4.26 o 
   0   1   8       67.18       70.62      2.94 o 
   1   1   8       18.90       21.53      2.14 o 
   2   1   8      139.81      127.14      4.22 o 
   3   1   8      181.67      178.19      5.23 o 
   4   1   8       77.69       78.56      3.50 o 
   5   1   8      112.72       97.97      8.00 o 
   6   1   8      198.01      185.17     18.43 o 
   7   1   8       93.54      101.68      7.02 o 
   8   1   8       45.53       43.44      6.17 o 
 -11   2   8       79.99       79.43      7.94 o 
 -10   2   8      361.46      368.10     19.72 o 
  -9   2   8      237.73      241.78     13.17 o 
  -8   2   8      253.50      250.82      7.40 o 
  -7   2   8       39.64       45.16      3.62 o 
  -6   2   8      183.81      211.19     12.21 o 
  -5   2   8      244.05      269.25      6.62 o 
  -4   2   8      443.40      420.41      8.84 o 
  -3   2   8     1005.93      911.17     25.83 o 
  -2   2   8      473.59      475.27      6.68 o 
  -1   2   8      779.01      809.63      9.48 o 
   0   2   8      615.49      579.98      7.93 o 
   1   2   8      375.22      388.70     10.17 o 
   2   2   8      393.96      363.09      6.93 o 
   3   2   8      304.94      307.25      5.74 o 
   4   2   8       41.83       42.95      3.02 o 
   5   2   8       85.22       89.77      7.87 o 
   6   2   8       15.70       13.74      4.36 o 
   7   2   8       19.74       25.73      5.16 o 
 -11   3   8      408.10      388.08     15.60 o 
 -10   3   8      768.34      811.72     22.00 o 
  -9   3   8      260.59      256.39     12.27 o 
  -8   3   8      283.05      278.67     12.55 o 
  -7   3   8        4.63       14.96      5.08 o 
  -6   3   8        4.70        3.48      3.88 o 
  -5   3   8      116.85      139.93      8.45 o 
  -4   3   8      155.70      139.03      8.32 o 
  -3   3   8       37.99       38.82      5.59 o 
  -2   3   8       76.70       74.81      4.12 o 
  -1   3   8      492.98      462.13      9.13 o 
   0   3   8      221.49      208.38      6.45 o 
   1   3   8      539.43      529.49     10.46 o 
   2   3   8      338.11      367.02     12.12 o 
   3   3   8      218.82      217.07     18.03 o 
   4   3   8      101.38      113.75      8.64 o 
   5   3   8       80.65      104.33      9.11 o 
   6   3   8       44.93       45.86      7.64 o 
 -12   4   8      150.86      156.77     11.91 o 
 -11   4   8       15.35       23.73      6.74 o 
 -10   4   8        5.11        6.98      5.87 o 
  -9   4   8      361.83      351.10     14.34 o 
  -8   4   8      266.28      279.56     13.04 o 
  -7   4   8       66.87       73.99      7.75 o 
  -6   4   8        3.32        4.52      4.78 o 
  -5   4   8        4.33        1.56      4.42 o 
  -4   4   8       53.61       50.07      6.27 o 
  -3   4   8     1287.32     1343.82     17.96 o 
  -2   4   8      894.76      890.22     13.87 o 
  -1   4   8        7.44        8.10      2.90 o 
   0   4   8      203.90      211.29      6.96 o 
   1   4   8        0.45        2.99      4.79 o 
   2   4   8       13.20       16.35      3.40 o 
   3   4   8        0.84        0.13      4.50 o 
   4   4   8       16.30       10.01      5.66 o 
   5   4   8       80.76       79.28      8.79 o 
   6   4   8       85.84       99.41     10.33 o 
 -12   5   8       89.97       88.56     10.05 o 
 -11   5   8      214.97      214.43     13.21 o 
 -10   5   8      626.61      614.27     20.27 o 
  -9   5   8      626.26      616.32     19.65 o 
  -8   5   8      195.03      202.72     11.59 o 
  -7   5   8       41.17       41.00      7.02 o 
  -6   5   8        1.05        7.64      5.23 o 
  -5   5   8      132.97      114.58      8.54 o 
  -4   5   8       98.63       90.93      7.58 o 
  -3   5   8       27.64       12.88      3.03 o 
  -2   5   8       44.51       38.24      3.80 o 
  -1   5   8      183.88      186.70      6.86 o 
   0   5   8       96.32      117.90      6.04 o 
   1   5   8      160.16      165.77      6.95 o 
   2   5   8      210.85      228.75     12.51 o 
   3   5   8      139.47      137.73      9.99 o 
   4   5   8       34.88       46.22      7.68 o 
   5   5   8       13.73       13.17      6.79 o 
 -12   6   8        4.74        0.79      6.85 o 
 -11   6   8      131.21      137.99     11.57 o 
 -10   6   8      184.74      198.81     13.10 o 
  -9   6   8      207.30      227.94     13.47 o 
  -8   6   8      736.16      678.42     21.23 o 
  -7   6   8     1265.25     1281.32     29.41 o 
  -6   6   8      537.17      587.04     18.84 o 
  -5   6   8      191.67      184.96     11.14 o 
  -4   6   8       88.72       72.32      7.62 o 
  -3   6   8      148.37      182.24      7.13 o 
  -2   6   8        2.93        4.97      5.08 o 
  -1   6   8      105.88      127.67     12.07 o 
   0   6   8       46.08       71.76      6.85 o 
   1   6   8      164.54      162.17      7.18 o 
   2   6   8      155.52      168.91     10.91 o 
   3   6   8      103.62      113.58     10.03 o 
   4   6   8      169.54      182.98     12.68 o 
 -11   7   8       12.53       13.68      7.45 o 
 -10   7   8        0.40       -4.44      6.30 o 
  -9   7   8       27.66       22.60      7.38 o 
  -8   7   8        5.90        8.62      6.42 o 
  -7   7   8      322.86      289.02     14.49 o 
  -6   7   8      566.77      494.74     18.03 o 
  -5   7   8      193.40      181.78     11.48 o 
  -4   7   8      239.01      256.40      8.56 o 
  -3   7   8      194.62      232.44      8.43 o 
  -2   7   8      139.67      146.32      7.00 o 
  -1   7   8       56.14       51.13      5.11 o 
   0   7   8        3.05        7.72      6.49 o 
   1   7   8       22.59       19.29      6.23 o 
   2   7   8       15.36        1.58      6.04 o 
   3   7   8        5.15        7.75      6.53 o 
 -10   8   8      176.49      178.30     13.76 o 
  -9   8   8      104.55      139.87     12.06 o 
  -8   8   8       48.81       55.59      8.75 o 
  -7   8   8       46.10       44.43      8.09 o 
  -6   8   8      145.74      144.63     10.88 o 
  -5   8   8        2.17        3.35      5.78 o 
  -4   8   8       71.50       58.95      5.38 o 
  -3   8   8      102.47       91.21      6.05 o 
  -2   8   8      121.09      123.65      6.93 o 
  -1   8   8       36.65       55.50      5.51 o 
   0   8   8       17.24       24.05      6.89 o 
   1   8   8       21.68       31.56      7.53 o 
   2   8   8       22.08       29.77      7.87 o 
  -9   9   8      225.19      244.33     15.54 o 
  -8   9   8      206.32      233.64     14.81 o 
  -7   9   8      121.70      128.15     11.44 o 
  -6   9   8      121.71      109.93     10.69 o 
  -5   9   8       32.56       42.03      5.32 o 
  -4   9   8       28.93       37.27      9.66 o 
  -3   9   8      128.70      115.94      7.12 o 
  -2   9   8      153.84      161.97      8.22 o 
  -1   9   8        9.12        9.37      5.89 o 
   0   9   8       17.75       17.99      7.17 o 
  -7  10   8        6.29        6.02      7.19 o 
  -6  10   8       12.65        7.38      6.81 o 
  -5  10   8       51.97       66.59      6.44 o 
  -4  10   8      166.79      192.82      9.16 o 
  -3  10   8      144.42      166.10     12.24 o 
  -2  10   8       44.52       47.08      8.24 o 
   3 -13   9       64.61       54.14      7.85 o 
   4 -13   9       33.76       38.18      7.58 o 
   5 -13   9       20.35       10.82      6.25 o 
  -5 -12   9       60.54       54.95      8.19 o 
  -4 -12   9        6.86        6.91      5.55 o 
  -3 -12   9        2.32        0.62      5.12 o 
  -2 -12   9        1.81       -2.43      4.76 o 
  -1 -12   9        9.45       10.63      5.44 o 
   0 -12   9       13.91        2.50      5.02 o 
   1 -12   9        0.38        2.05      5.02 o 
   2 -12   9       29.65       33.40      6.53 o 
   3 -12   9      218.83      200.28     11.89 o 
   4 -12   9      207.81      227.15     12.85 o 
   5 -12   9       94.56       91.17      9.30 o 
   6 -12   9       83.27      105.66     10.26 o 
  -7 -11   9       10.12       11.61      6.77 o 
  -6 -11   9       25.68       31.16      7.32 o 
  -5 -11   9       15.79       15.19      6.15 o 
  -4 -11   9       76.33       80.58      8.34 o 
  -3 -11   9      245.77      245.78     12.06 o 
  -2 -11   9       97.44      109.31      8.77 o 
  -1 -11   9      237.17      250.22     12.06 o 
   0 -11   9       41.98       41.17      6.51 o 
   1 -11   9        7.01        4.05      4.89 o 
   2 -11   9       32.36       33.59      6.42 o 
   3 -11   9        0.61       -6.47      4.31 o 
   4 -11   9      107.10      106.51      9.05 o 
   5 -11   9       69.67       63.28      8.22 o 
   6 -11   9       51.65       69.55      8.94 o 
   7 -11   9       48.61       45.20      8.34 o 
  -8 -10   9       43.65       55.21      8.92 o 
  -7 -10   9      145.66      141.72     11.16 o 
  -6 -10   9      120.02      114.69      9.67 o 
  -5 -10   9       19.01       25.99      6.49 o 
  -4 -10   9       81.00       66.13      7.26 o 
  -3 -10   9      138.00      146.59      9.39 o 
  -2 -10   9      161.13      138.65      9.05 o 
  -1 -10   9      104.54      109.88      8.30 o 
   0 -10   9       37.69       35.25      6.02 o 
   1 -10   9      167.79      181.89     10.05 o 
   2 -10   9       38.08       52.46      6.89 o 
   3 -10   9        1.32        0.81      4.67 o 
   4 -10   9       65.64       81.59      8.45 o 
   5 -10   9       69.24       49.72      7.21 o 
   6 -10   9       21.60       19.14      6.04 o 
   7 -10   9       13.54       19.01      6.85 o 
   8 -10   9       10.44        8.86      7.19 o 
  -9  -9   9       31.68       39.22      8.45 o 
  -8  -9   9       71.51       92.34      9.84 o 
  -7  -9   9      101.21      111.44      9.75 o 
  -6  -9   9      222.18      248.49     13.02 o 
  -5  -9   9       91.28       88.95      7.98 o 
  -4  -9   9        4.48        3.97      4.33 o 
  -3  -9   9      348.05      357.29     13.49 o 
  -2  -9   9       63.54       62.78      6.74 o 
  -1  -9   9        8.75       10.01      4.61 o 
   0  -9   9       18.85       14.77      4.82 o 
   1  -9   9      132.78      122.56      8.90 o 
   2  -9   9       25.29       36.45      5.68 o 
   3  -9   9        6.20        4.20      4.50 o 
   4  -9   9      204.60      194.26     10.99 o 
   5  -9   9      238.30      230.93     12.70 o 
   6  -9   9      150.09      162.60     11.55 o 
   7  -9   9       33.93       26.87      7.45 o 
   8  -9   9       18.67       23.58      7.23 o 
  -9  -8   9        0.53        4.52      5.98 o 
  -8  -8   9        4.28        2.50      5.51 o 
  -7  -8   9        0.93        0.85      4.99 o 
  -6  -8   9        2.01       -3.22      4.05 o 
  -5  -8   9       13.84        2.22      4.10 o 
  -4  -8   9      297.41      307.20     12.40 o 
  -3  -8   9      458.06      437.53     14.26 o 
  -2  -8   9      412.05      396.47     13.62 o 
  -1  -8   9      695.21      701.68     18.18 o 
   0  -8   9      218.43      243.43     10.61 o 
   1  -8   9       50.39       56.15      6.42 o 
   2  -8   9       39.08       47.16      5.98 o 
   3  -8   9      152.03      146.35      9.37 o 
   4  -8   9       82.95       88.20      8.39 o 
   5  -8   9        0.16       -1.13      4.57 o 
   6  -8   9       16.84       14.23      6.00 o 
   7  -8   9       13.71       23.60      6.72 o 
   8  -8   9       54.00       50.94      8.94 o 
 -10  -7   9       19.17       23.33      7.13 o 
  -9  -7   9       75.62       90.08      9.11 o 
  -8  -7   9      231.87      235.00     12.72 o 
  -7  -7   9       64.95       73.22      8.15 o 
  -6  -7   9      179.30      174.29     10.56 o 
  -5  -7   9      312.84      316.01     12.70 o 
  -4  -7   9       91.20      106.43      7.81 o 
  -3  -7   9        1.00        1.20      3.31 o 
  -2  -7   9      167.95      157.54      8.86 o 
  -1  -7   9      420.51      388.29     12.72 o 
   0  -7   9      266.39      278.82     11.20 o 
   1  -7   9       93.33       92.18      5.01 o 
   2  -7   9       59.44       42.21      5.80 o 
   3  -7   9      138.25      160.23      9.50 o 
   4  -7   9      461.87      485.44     16.41 o 
   5  -7   9       71.58       62.40      7.81 o 
   6  -7   9       17.05       21.23      6.23 o 
   7  -7   9        7.90        4.72      5.55 o 
   8  -7   9       10.66        2.69      6.77 o 
 -10  -6   9        3.92        3.46      5.80 o 
  -9  -6   9        1.22        2.69      5.10 o 
  -8  -6   9       41.12       55.19      7.17 o 
  -7  -6   9       97.82      114.02      8.79 o 
  -5  -6   9     1206.61     1223.98     25.91 o 
  -4  -6   9      797.60      756.10     19.01 o 
  -3  -6   9      389.45      401.72     12.87 o 
  -2  -6   9      285.18      300.31     11.12 o 
  -1  -6   9      311.77      321.86     11.31 o 
   0  -6   9      314.80      327.32     11.55 o 
   1  -6   9        0.20       -2.97      3.07 o 
   2  -6   9        5.39        9.92      3.93 o 
   3  -6   9      106.03      113.04      8.15 o 
   4  -6   9      434.93      411.00     14.83 o 
   5  -6   9      326.17      337.25     14.32 o 
   6  -6   9      244.98      235.84     12.63 o 
   7  -6   9       81.21       75.12      8.81 o 
   8  -6   9       27.38       24.71      7.43 o 
 -11  -5   9       16.91       26.63      7.06 o 
 -10  -5   9       83.66      101.92      9.28 o 
  -9  -5   9       39.39       28.30      6.04 o 
  -8  -5   9      153.75      158.48      9.82 o 
  -7  -5   9        2.93       -2.09      3.39 o 
  -6  -5   9       28.14       23.90      4.80 o 
  -5  -5   9      539.76      570.33     15.90 o 
  -4  -5   9      272.76      280.94      7.09 o 
  -3  -5   9      733.13      724.13     39.33 o 
  -2  -5   9      970.85      969.46     14.13 o 
  -1  -5   9     2057.52     1968.70     32.93 o 
   0  -5   9     1315.60     1274.83     24.58 o 
   1  -5   9     1096.37     1065.80     22.66 o 
   2  -5   9       21.91       25.40      4.89 o 
   3  -5   9       10.49        8.75      4.20 o 
   4  -5   9       98.01       94.05      8.13 o 
   5  -5   9        0.00       -3.76      4.23 o 
   6  -5   9       64.77       61.59      7.79 o 
   7  -5   9       47.43       48.14      8.43 o 
   8  -5   9       81.37       97.10     10.67 o 
 -11  -4   9        0.44        0.68      4.89 o 
 -10  -4   9       13.37       17.03      6.04 o 
  -9  -4   9       81.61       94.62      8.32 o 
  -8  -4   9      140.83      136.50      9.13 o 
  -7  -4   9      403.29      392.46     13.85 o 
  -6  -4   9       47.87       39.97      5.21 o 
  -5  -4   9       59.42       60.29      3.64 o 
  -4  -4   9      432.60      448.54      8.84 o 
  -3  -4   9      212.73      230.38      6.27 o 
  -2  -4   9        0.61       -1.57      1.82 o 
  -1  -4   9      100.05      110.63      7.11 o 
   0  -4   9     1056.49     1011.55     14.88 o 
   1  -4   9     1865.28     1787.82     31.35 o 
   2  -4   9      504.73      508.70     15.07 o 
   3  -4   9       15.41        4.44      3.97 o 
   4  -4   9       93.04       93.90      8.09 o 
   5  -4   9       44.54       51.35      6.87 o 
   6  -4   9      225.41      235.69     12.72 o 
   7  -4   9      124.94      140.17     11.50 o 
   8  -4   9       24.27       23.79      7.75 o 
 -12  -3   9      141.90      133.91     11.31 o 
 -11  -3   9      106.05      110.33      9.62 o 
 -10  -3   9       18.57       29.88      6.40 o 
  -9  -3   9       12.31       16.60      5.34 o 
  -8  -3   9       20.84       17.90      4.87 o 
  -7  -3   9       14.87       19.10      4.48 o 
  -6  -3   9        8.07       10.98      2.43 o 
  -5  -3   9     1084.61     1038.88     25.63 o 
  -4  -3   9     1013.44      989.17     14.05 o 
  -3  -3   9     1158.85     1044.13     22.97 o 
  -2  -3   9      436.06      406.57      8.34 o 
  -1  -3   9      730.54      791.85     12.48 o 
   0  -3   9      324.62      333.03      7.94 o 
   1  -3   9      586.83      539.45     15.00 o 
   2  -3   9       18.08       18.29      4.42 o 
   3  -3   9       31.84       36.13      5.53 o 
   4  -3   9        1.81        2.26      4.18 o 
   5  -3   9        4.55        6.72      4.93 o 
   6  -3   9       67.86       56.10      7.83 o 
   7  -3   9       72.74       66.86      8.71 o 
   8  -3   9       91.02       83.04     10.69 o 
 -12  -2   9      122.15      122.54     10.41 o 
 -11  -2   9      116.08      135.07     10.41 o 
 -10  -2   9      248.04      223.78     12.14 o 
  -9  -2   9      316.10      272.56     12.23 o 
  -8  -2   9      148.12      150.67      9.22 o 
  -7  -2   9      329.70      357.20      8.33 o 
  -6  -2   9       87.89       94.48      4.64 o 
  -5  -2   9        0.05        3.97      2.12 o 
  -4  -2   9       74.80       77.31      4.13 o 
  -3  -2   9       17.17       28.87      2.86 o 
  -2  -2   9      777.98      700.99     11.33 o 
  -1  -2   9      891.49      823.06     17.78 o 
   0  -2   9     1796.43     1766.45     29.42 o 
   1  -2   9     1394.15     1392.27     18.64 o 
   2  -2   9     1429.30     1452.50     20.95 o 
   3  -2   9      955.66      913.53     21.55 o 
   4  -2   9       46.93       31.84      6.25 o 
   5  -2   9       60.28       42.53      6.77 o 
   6  -2   9       13.91        5.53      6.02 o 
   7  -2   9       35.79       36.40      5.29 o 
   8  -2   9        0.48        2.69      4.78 o 
 -12  -1   9        1.96       -6.37      4.25 o 
 -11  -1   9        2.78        2.48      4.48 o 
 -10  -1   9       39.60       40.53      6.17 o 
  -9  -1   9      234.43      253.12     11.69 o 
  -8  -1   9      182.25      180.33      6.69 o 
  -7  -1   9      101.46       98.15      4.81 o 
  -6  -1   9      475.17      434.75      9.06 o 
  -5  -1   9     1232.74     1263.81     16.71 o 
  -4  -1   9      941.24     1000.20     14.11 o 
  -3  -1   9       31.29       36.11      3.02 o 
  -2  -1   9      204.69      259.23      6.61 o 
  -1  -1   9      203.67      198.85      4.81 o 
   0  -1   9      324.94      287.96      7.40 o 
   1  -1   9       11.16       12.13      2.75 o 
   2  -1   9      736.89      672.23     12.58 o 
   3  -1   9     1243.85     1252.25     24.77 o 
   4  -1   9      310.53      296.76     12.63 o 
   5  -1   9       21.22       18.08      5.72 o 
   6  -1   9       52.94       54.79      5.53 o 
   7  -1   9        1.24        5.66      5.13 o 
   8  -1   9       36.46       38.59      6.09 o 
 -12   0   9       93.79       87.80      9.11 o 
 -11   0   9       17.42       25.54      5.98 o 
 -10   0   9      146.40      142.17      9.65 o 
  -9   0   9      330.77      317.78     11.75 o 
  -8   0   9       29.50       24.94      3.40 o 
  -7   0   9       47.01       52.84      3.84 o 
  -6   0   9      401.25      434.37      9.09 o 
  -5   0   9      955.69      968.44     14.14 o 
  -4   0   9      254.93      231.94      6.43 o 
  -3   0   9       36.50       25.51      2.79 o 
  -2   0   9      209.28      220.49      6.15 o 
  -1   0   9      119.79      109.92      4.77 o 
   0   0   9      450.09      438.03     17.44 o 
   1   0   9      176.18      184.74      6.38 o 
   2   0   9        0.49       -1.51      2.53 o 
   3   0   9        5.14        0.07      2.87 o 
   4   0   9       21.09       18.74      5.55 o 
   5   0   9       82.69       86.28     10.72 o 
   6   0   9       87.35       74.80      5.86 o 
   7   0   9      124.72      132.99      7.79 o 
 -12   1   9      124.10      149.34     10.73 o 
 -11   1   9      274.05      268.17     12.83 o 
 -10   1   9      406.35      395.06     14.43 o 
  -9   1   9       47.33       57.12      4.62 o 
  -8   1   9      325.50      330.76      8.54 o 
  -7   1   9      213.73      239.94      8.42 o 
  -6   1   9      284.43      287.47     10.15 o 
  -5   1   9      327.56      341.07      7.83 o 
  -4   1   9        0.03       -1.51      1.94 o 
  -3   1   9      309.48      313.00      7.20 o 
  -2   1   9       40.57       29.89      3.09 o 
  -1   1   9      176.04      157.18      6.57 o 
   0   1   9      422.77      397.80     11.48 o 
   1   1   9      726.60      689.81     16.31 o 
   2   1   9      561.41      543.01     11.04 o 
   3   1   9      322.31      321.59      8.94 o 
   4   1   9       45.26       54.14      4.89 o 
   5   1   9        0.73        1.64      7.06 o 
   6   1   9       21.80       22.98      4.74 o 
   7   1   9        2.78        1.14      4.35 o 
 -10   2   9       17.25       33.78      6.89 o 
  -9   2   9       42.57       53.86      6.98 o 
  -8   2   9      225.02      220.41     11.37 o 
  -7   2   9      653.16      588.09     17.31 o 
  -6   2   9      310.15      311.83     12.57 o 
  -5   2   9      810.50      834.70     20.40 o 
  -4   2   9      630.47      617.28     17.18 o 
  -3   2   9      512.05      543.12     15.96 o 
  -2   2   9      157.74      141.00      8.34 o 
  -1   2   9       19.25       16.92      2.71 o 
   0   2   9       82.97       89.52      4.68 o 
   1   2   9      144.56      144.21      5.96 o 
   2   2   9       21.55       24.69      5.89 o 
   3   2   9       69.88       79.58      5.21 o 
   4   2   9       91.58       90.25     10.56 o 
   5   2   9       78.27       77.47      8.84 o 
 -11   3   9      312.52      302.42     14.40 o 
 -10   3   9      546.84      527.09     18.05 o 
  -9   3   9      115.69      126.36      9.77 o 
  -8   3   9       28.48       22.19      5.91 o 
  -7   3   9       96.69      103.61      8.58 o 
  -6   3   9        0.49        8.24      4.72 o 
  -5   3   9       15.46       19.89      5.42 o 
  -4   3   9      151.98      142.43      9.45 o 
  -3   3   9     1960.58     1867.29     34.23 o 
  -2   3   9      464.45      456.37     14.73 o 
  -1   3   9      219.63      237.80     11.01 o 
   0   3   9      189.87      201.58     10.24 o 
   1   3   9      144.86      132.82      8.86 o 
   2   3   9      281.89      243.31     11.57 o 
   3   3   9      150.56      142.47      9.69 o 
 -12   4   9        1.08       -8.64      5.76 o 
 -11   4   9      112.61      115.26     10.50 o 
 -10   4   9      452.73      457.57     17.69 o 
  -9   4   9      464.37      453.30     17.07 o 
  -8   4   9      356.64      361.75     15.26 o 
  -7   4   9      577.91      595.79     18.44 o 
  -6   4   9      225.20      227.45     12.04 o 
  -5   4   9      433.94      429.40     15.17 o 
  -4   4   9      117.79      130.39      9.52 o 
  -3   4   9       28.90       25.37      5.70 o 
  -2   4   9      246.26      244.37     11.37 o 
  -1   4   9      409.75      381.96     14.11 o 
   0   4   9      109.22      110.95      8.58 o 
   1   4   9      107.43      113.36      8.60 o 
   2   4   9      281.91      302.40     12.76 o 
 -12   5   9        2.48        5.27      7.15 o 
 -11   5   9       48.17       40.18      8.28 o 
 -10   5   9       65.69       48.64      8.49 o 
  -9   5   9        3.87        6.55      5.51 o 
  -8   5   9       26.13       32.08      7.17 o 
  -7   5   9      522.83      460.38     17.29 o 
  -6   5   9     1149.74     1120.77     26.87 o 
  -5   5   9      462.97      472.25     16.71 o 
  -4   5   9       38.73       48.66      6.64 o 
  -3   5   9      407.02      441.45     15.96 o 
  -2   5   9      188.72      182.55     10.88 o 
  -1   5   9        0.96       -3.27      4.33 o 
   0   5   9       44.19       55.70      7.00 o 
   1   5   9        0.93        6.66      5.12 o 
 -11   6   9       37.29       20.53      7.94 o 
 -10   6   9      119.69      137.41     11.65 o 
  -9   6   9      333.57      311.38     15.73 o 
  -8   6   9      166.18      153.87     11.25 o 
  -7   6   9       24.32       13.02      6.51 o 
  -6   6   9        3.55       -7.46      4.97 o 
  -5   6   9       36.49       33.25      6.44 o 
  -4   6   9       27.03       27.39      6.75 o 
  -3   6   9       31.09       28.39      4.22 o 
  -2   6   9       67.72       86.30      8.39 o 
  -1   6   9      218.00      257.82     12.76 o 
   0   6   9      263.56      264.60     12.85 o 
   1   6   9       28.75       52.52      7.13 o 
 -10   7   9        9.20       14.21      7.68 o 
  -9   7   9       45.16       54.89      9.13 o 
  -8   7   9      136.84      165.48     12.48 o 
  -7   7   9      173.18      173.03     12.25 o 
  -6   7   9      137.60      155.10     11.72 o 
  -5   7   9      176.73      175.59     11.87 o 
  -4   7   9       88.39       92.56      6.11 o 
  -3   7   9       19.63       16.69      4.06 o 
  -2   7   9       55.42       64.02      8.13 o 
  -1   7   9       17.05       18.69      6.25 o 
   0   7   9       79.02       68.97      8.41 o 
  -9   8   9        1.83       -7.58      6.79 o 
  -8   8   9        1.29       -3.18      5.74 o 
  -7   8   9       34.76       27.74      7.55 o 
  -6   8   9        2.25       11.03      6.66 o 
  -5   8   9       53.04       65.81      5.80 o 
  -4   8   9      172.11      172.62      8.12 o 
  -3   8   9      237.51      276.79      9.81 o 
  -2   8   9      155.59      151.99     11.61 o 
  -1   8   9       21.84       24.73      6.70 o 
  -8   9   9      190.94      209.46     14.87 o 
  -7   9   9      145.17      123.33     11.29 o 
  -6   9   9       13.46        4.20      6.68 o 
  -5   9   9       72.84       64.21      6.22 o 
  -4   9   9       21.11       24.54      6.19 o 
  -3   9   9        2.23        3.22      6.15 o 
  -2   9   9       33.15       35.77      7.90 o 
  -3 -13  10       64.49       77.81      9.11 o 
  -2 -13  10       20.37       22.51      6.87 o 
  -1 -13  10       33.72       46.20      7.58 o 
   0 -13  10       18.22       27.40      6.87 o 
   1 -13  10        4.31        9.26      5.27 o 
   2 -13  10        4.35        9.58      5.95 o 
  -5 -12  10        0.72       -4.80      5.66 o 
  -4 -12  10       17.09       13.89      6.25 o 
  -3 -12  10       74.16       73.41      8.43 o 
  -2 -12  10      131.75      129.54      9.88 o 
  -1 -12  10       48.98       55.40      7.58 o 
   0 -12  10        4.06        5.21      5.12 o 
   1 -12  10      131.20      145.21      7.51 o 
   2 -12  10       35.63       50.17      7.49 o 
   3 -12  10        6.11       13.08      6.06 o 
   4 -12  10        5.39        7.06      5.61 o 
   5 -12  10        1.24        1.00      6.06 o 
   6 -12  10        1.47       -2.48      6.12 o 
  -6 -11  10      155.82      179.95     12.74 o 
  -5 -11  10       53.85       51.94      7.96 o 
  -4 -11  10        4.00        9.43      5.21 o 
  -3 -11  10       69.85       73.01      8.19 o 
  -2 -11  10       19.87       21.47      6.04 o 
  -1 -11  10        0.70       -3.48      4.69 o 
   0 -11  10       60.15       59.52      7.51 o 
   1 -11  10        4.41        7.52      4.40 o 
   2 -11  10        0.95        3.03      4.84 o 
   3 -11  10       46.38       59.14      7.55 o 
   4 -11  10       49.27       46.03      7.68 o 
   5 -11  10       31.33       34.72      7.38 o 
   6 -11  10      139.89      145.05     11.46 o 
  -8 -10  10        0.47        7.04      6.23 o 
  -7 -10  10        0.28        3.22      5.91 o 
  -6 -10  10        9.26        2.54      5.23 o 
  -5 -10  10       43.12       50.77      7.75 o 
  -4 -10  10      327.37      329.20     13.98 o 
  -3 -10  10      293.50      274.19     12.63 o 
  -2 -10  10      423.05      391.58     14.90 o 
  -1 -10  10      369.34      382.17     14.73 o 
   0 -10  10       53.99       67.33      7.23 o 
   1 -10  10      119.14      129.95      9.78 o 
   2 -10  10       72.14       74.69      7.70 o 
   3 -10  10        5.46        9.65      5.53 o 
   4 -10  10       50.80       50.60      7.49 o 
   5 -10  10       53.94       45.71      7.51 o 
   6 -10  10       31.61       33.50      7.26 o 
   7 -10  10        4.04        7.85      6.38 o 
  -8  -9  10       39.51       45.03      8.13 o 
  -7  -9  10      128.11      136.73     10.91 o 
  -6  -9  10       30.70       34.27      6.44 o 
  -5  -9  10        1.36       -3.18      4.44 o 
  -4  -9  10        0.42       -2.82      3.97 o 
  -3  -9  10       12.90       12.08      4.82 o 
  -2  -9  10      135.71      140.70      9.62 o 
  -1  -9  10      180.62      167.93      9.86 o 
   0  -9  10      808.20      754.89     20.08 o 
   1  -9  10      546.81      571.44     17.86 o 
   2  -9  10       55.84       52.60      6.77 o 
   3  -9  10       10.94       23.13      5.76 o 
   4  -9  10      193.86      208.31     12.31 o 
   5  -9  10        4.15        5.95      5.83 o 
   6  -9  10        8.29        9.37      5.98 o 
   7  -9  10        0.01        3.41      6.10 o 
  -9  -8  10       10.55        4.82      6.32 o 
  -8  -8  10      103.52      108.24      9.84 o 
  -7  -8  10       92.08      112.04      9.73 o 
  -6  -8  10       14.64       11.35      5.55 o 
  -5  -8  10       56.63       48.59      6.91 o 
  -4  -8  10      385.42      370.41     13.89 o 
  -3  -8  10      184.82      194.84     10.22 o 
  -2  -8  10       89.03       85.51      7.23 o 
  -1  -8  10       20.47       12.27      4.52 o 
   0  -8  10       46.50       45.67      6.00 o 
   1  -8  10       30.13       24.62      3.69 o 
   2  -8  10       49.64       50.75      6.62 o 
   3  -8  10      507.11      488.34     16.92 o 
   4  -8  10      366.27      350.46     14.79 o 
   5  -8  10      114.91      152.82     10.80 o 
   6  -8  10       57.96       52.33      8.49 o 
   7  -8  10        3.62        2.71      6.40 o 
   8  -8  10        5.64       16.71      7.64 o 
 -10  -7  10       14.79       14.55      7.06 o 
  -9  -7  10        3.14        7.36      6.00 o 
  -8  -7  10       14.73       15.56      6.00 o 
  -7  -7  10       73.19       75.70      8.02 o 
  -6  -7  10       52.26       61.48      7.45 o 
  -5  -7  10      196.95      229.05     11.20 o 
  -4  -7  10      298.09      300.03     12.29 o 
  -3  -7  10      344.87      306.94     12.04 o 
  -2  -7  10      681.44      651.23     17.54 o 
  -1  -7  10      808.91      801.11     19.95 o 
   0  -7  10      408.72      407.71     13.81 o 
   1  -7  10       94.95       90.91      7.53 o 
   2  -7  10      177.05      178.92     10.01 o 
   3  -7  10       29.91       30.75      6.15 o 
   4  -7  10        2.53        1.73      4.84 o 
   5  -7  10       51.30       48.23      7.64 o 
   6  -7  10       69.64       63.68      8.32 o 
   7  -7  10       73.23       83.34     10.03 o 
   8  -7  10        6.76        6.68      7.32 o 
 -10  -6  10        3.08       11.05      5.66 o 
  -9  -6  10       20.14       20.25      5.93 o 
  -8  -6  10      125.80      113.30      9.09 o 
  -7  -6  10      281.65      257.33     12.21 o 
  -6  -6  10       98.97       95.86      7.81 o 
  -5  -6  10       67.62       71.73      6.72 o 
  -4  -6  10      162.73      168.93      5.98 o 
  -3  -6  10      105.25      118.10      8.11 o 
  -2  -6  10      177.02      165.54      8.73 o 
  -1  -6  10      710.23      717.50     18.08 o 
   1  -6  10       14.29       22.83      4.82 o 
   2  -6  10       17.90       15.90      4.91 o 
   3  -6  10      487.12      521.52     17.05 o 
   4  -6  10      365.57      379.89     15.09 o 
   5  -6  10       80.29       80.01      8.64 o 
   6  -6  10       18.22       20.08      6.32 o 
   7  -6  10        7.20        3.78      6.47 o 
   8  -6  10        1.32        0.66      6.12 o 
 -11  -5  10        1.71        3.09      5.76 o 
 -10  -5  10        5.69        2.77      5.27 o 
  -9  -5  10       11.84       22.00      5.74 o 
  -8  -5  10        9.64        8.11      4.84 o 
  -7  -5  10       17.47       29.26      5.44 o 
  -6  -5  10       29.15       30.75      5.21 o 
  -5  -5  10      145.26      134.28      8.19 o 
  -4  -5  10      105.68      111.56      4.93 o 
  -3  -5  10     1127.39     1100.43     36.62 o 
  -2  -5  10      785.86      826.89     21.67 o 
  -1  -5  10      342.73      367.80      8.77 o 
   0  -5  10      184.16      189.42      9.41 o 
   1  -5  10      219.26      221.84     10.69 o 
   2  -5  10     1022.45      951.37     22.60 o 
   3  -5  10       13.15       12.80      4.91 o 
   4  -5  10        7.23       13.21      5.23 o 
   5  -5  10      158.00      162.04     10.84 o 
   6  -5  10      131.06      137.28     10.99 o 
   7  -5  10      181.17      178.20     13.38 o 
   8  -5  10       69.22       82.18     10.93 o 
 -11  -4  10      117.59      124.48     10.86 o 
 -10  -4  10       27.77       42.45      7.23 o 
  -9  -4  10        3.19        6.00      4.87 o 
  -8  -4  10      139.54      141.06      9.77 o 
  -7  -4  10      521.20      559.15     17.14 o 
  -6  -4  10       63.24       64.64      6.53 o 
  -5  -4  10       28.94       34.34      3.24 o 
  -4  -4  10       39.53       37.71      3.34 o 
  -3  -4  10       62.51       64.25      4.01 o 
  -2  -4  10      803.76      716.32     13.94 o 
  -1  -4  10     1589.80     1506.48     19.71 o 
   0  -4  10     3270.00     3216.86     30.64 o 
   1  -4  10      917.10      978.11     22.09 o 
   2  -4  10        2.28        6.32      4.20 o 
   3  -4  10        3.16       -0.32      3.88 o 
   4  -4  10        0.86       -1.96      4.29 o 
   5  -4  10        7.17       10.86      5.89 o 
   6  -4  10       51.03       50.45      8.28 o 
   7  -4  10       47.02       38.73      8.02 o 
   8  -4  10       21.57       20.72      8.17 o 
 -12  -3  10        4.19        4.05      5.51 o 
 -11  -3  10       29.19       53.10      7.73 o 
 -10  -3  10       38.03       48.25      7.36 o 
  -9  -3  10      342.76      336.12     13.87 o 
  -8  -3  10      471.92      442.97     15.24 o 
  -7  -3  10      401.76      408.46     13.91 o 
  -6  -3  10       97.36       99.56      5.03 o 
  -5  -3  10      526.33      541.62     10.30 o 
  -4  -3  10      127.53      128.15      8.92 o 
  -3  -3  10       94.98       95.31      4.72 o 
  -2  -3  10      120.23      106.76      5.36 o 
  -1  -3  10       46.54       49.86      3.79 o 
   0  -3  10      521.40      478.28     15.90 o 
   1  -3  10       44.95       52.74      4.23 o 
   2  -3  10     2002.44     1862.34     33.89 o 
   4  -3  10      340.98      341.77     14.30 o 
   5  -3  10      107.81      113.77      9.48 o 
   6  -3  10        1.06       -4.23      5.85 o 
   7  -3  10        3.32       -3.56      6.30 o 
   8  -3  10        0.81       -6.40      7.09 o 
 -12  -2  10       33.30       33.74      7.11 o 
 -10  -2  10       28.78       31.07      6.15 o 
  -9  -2  10        0.98        3.93      3.97 o 
  -8  -2  10       82.18       87.80      7.53 o 
  -7  -2  10       95.20      110.74      5.32 o 
  -6  -2  10      244.34      253.03      7.29 o 
  -5  -2  10      786.16      796.47     12.95 o 
  -4  -2  10      548.09      501.34     11.67 o 
  -3  -2  10       15.36        7.19      2.29 o 
  -2  -2  10      127.81      134.19      5.66 o 
  -1  -2  10      501.09      482.44     14.35 o 
   0  -2  10     1303.82     1206.15     17.19 o 
   1  -2  10      307.17      316.11      8.54 o 
   2  -2  10        3.81        6.18      2.88 o 
   3  -2  10       42.82       42.30      6.44 o 
   4  -2  10      290.05      307.43     13.21 o 
   5  -2  10      212.06      215.63     12.29 o 
   6  -2  10       88.39       91.77      9.48 o 
   7  -2  10      120.55      106.17     11.23 o 
 -12  -1  10       19.29       22.19      6.70 o 
 -11  -1  10      129.90      151.46     10.97 o 
 -10  -1  10      207.65      198.77     11.46 o 
  -9  -1  10       91.93       90.25      7.81 o 
  -8  -1  10      207.31      214.63      7.24 o 
  -7  -1  10       10.45       13.31      3.01 o 
  -6  -1  10       21.20       20.48      3.94 o 
  -5  -1  10      161.15      172.67      6.04 o 
  -4  -1  10       85.71       70.97      6.60 o 
  -3  -1  10       29.39       25.80      3.07 o 
  -2  -1  10      399.83      357.56      8.26 o 
  -1  -1  10      305.81      315.65     13.35 o 
   0  -1  10      707.42      693.18     12.21 o 
   1  -1  10      441.39      404.99      9.42 o 
   2  -1  10      545.28      541.95     15.41 o 
   3  -1  10      330.92      342.87      9.54 o 
   4  -1  10      105.11      117.48      9.03 o 
   5  -1  10       50.54       40.46      7.58 o 
   6  -1  10        0.22       -7.30      5.80 o 
   7  -1  10       43.49       33.74      8.94 o 
 -12   0  10        5.61        1.37      5.44 o 
 -11   0  10       47.29       46.50      6.98 o 
 -10   0  10       31.00       41.29      6.27 o 
  -9   0  10       38.14       41.12      4.21 o 
  -8   0  10       13.61       13.20      3.12 o 
  -7   0  10      268.71      270.50     11.20 o 
  -6   0  10     1687.94     1698.58     21.51 o 
  -5   0  10      710.50      676.30     22.96 o 
  -4   0  10      376.37      420.22      8.98 o 
  -3   0  10      404.53      370.23      8.53 o 
  -2   0  10       44.26       28.19      2.54 o 
  -1   0  10       37.02       42.42      3.57 o 
   0   0  10        2.81        1.09      2.32 o 
   1   0  10      218.53      217.92      7.23 o 
   2   0  10      358.80      341.31      9.25 o 
   3   0  10       48.05       45.33      4.48 o 
   4   0  10        3.20        1.47      4.74 o 
   5   0  10      226.45      214.84     12.23 o 
   6   0  10      146.50      151.37     11.97 o 
   7   0  10      141.23      137.58     11.82 o 
 -10   1  10      164.18      153.10     10.20 o 
  -9   1  10       57.50       54.42      4.59 o 
  -8   1  10      132.45      116.54      5.90 o 
  -7   1  10       37.71       40.90      3.90 o 
  -6   1  10      235.33      257.05      7.52 o 
  -5   1  10      397.95      371.90     16.90 o 
  -4   1  10      348.56      315.64      7.75 o 
  -3   1  10      202.10      204.67     12.85 o 
  -2   1  10      257.36      284.18      7.82 o 
  -1   1  10      670.62      630.95     29.38 o 
   0   1  10      194.88      214.40      6.94 o 
   1   1  10      398.03      383.46      9.32 o 
   2   1  10      235.21      199.84      7.45 o 
   3   1  10       36.72       42.83      4.75 o 
   4   1  10       23.69       23.63      4.32 o 
   5   1  10       58.86       57.92      8.30 o 
   6   1  10       25.96       21.08      7.83 o 
 -10   2  10      157.37      146.67     10.82 o 
  -9   2  10      343.41      292.97     13.87 o 
  -8   2  10      188.00      200.01     11.37 o 
  -7   2  10        4.70        5.36      4.97 o 
  -6   2  10      383.18      398.52     14.90 o 
  -5   2  10      555.91      575.58     17.58 o 
  -4   2  10      129.87      157.64     10.01 o 
  -3   2  10       27.54       19.46      5.29 o 
  -2   2  10       85.31       75.29      6.89 o 
  -1   2  10       97.53       85.68      7.23 o 
   0   2  10      271.18      300.24     12.57 o 
   1   2  10      819.97      796.37     20.74 o 
   3   2  10      226.26      229.14     11.76 o 
   4   2  10       15.96       18.57      5.72 o 
 -11   3  10        6.98        7.06      6.34 o 
 -10   3  10        6.98        0.43      5.85 o 
  -9   3  10      234.11      237.44     13.17 o 
  -8   3  10       64.22       58.11      7.60 o 
  -7   3  10       50.59       44.67      7.11 o 
  -6   3  10      134.23      152.29     10.41 o 
  -5   3  10      432.34      431.85     15.77 o 
  -4   3  10      700.39      754.07     20.74 o 
  -3   3  10      232.56      251.56     11.76 o 
  -2   3  10       59.47       51.60      6.62 o 
  -1   3  10        2.46        0.66      4.46 o 
   0   3  10      143.19      150.07      9.71 o 
   1   3  10       25.80       22.64      5.61 o 
   2   3  10        3.51        0.17      4.59 o 
   3   3  10       36.12       43.45      7.06 o 
 -12   4  10       54.91       67.65      9.67 o 
 -11   4  10      135.91      132.36     11.29 o 
 -10   4  10      218.38      246.23     14.08 o 
  -9   4  10      121.88      118.97      9.97 o 
  -8   4  10       37.13       19.38      6.64 o 
  -7   4  10       20.49       18.50      5.83 o 
  -6   4  10       63.79       55.42      7.92 o 
  -5   4  10       18.87       26.40      6.59 o 
  -4   4  10       24.95       22.15      5.80 o 
  -3   4  10       85.27       71.45      8.00 o 
  -2   4  10      188.14      206.07     11.48 o 
  -1   4  10       76.64       85.36      8.15 o 
   0   4  10        5.12        6.79      4.72 o 
   1   4  10      116.60      132.78      9.73 o 
   2   4  10      192.99      199.13     11.50 o 
 -11   5  10       35.97       16.37      7.68 o 
 -10   5  10      122.71      116.99     11.01 o 
  -9   5  10      227.69      232.14     13.91 o 
  -8   5  10      221.03      237.86     13.34 o 
  -7   5  10      225.29      232.04     13.40 o 
  -6   5  10      256.65      269.70     13.53 o 
  -5   5  10      261.60      279.69     13.91 o 
  -4   5  10      190.29      183.44     11.76 o 
  -3   5  10       60.59       54.27      7.66 o 
  -2   5  10       28.37        8.73      5.59 o 
  -1   5  10        7.78        6.77      5.48 o 
   0   5  10       62.44       62.74      7.79 o 
   1   5  10      322.30      342.84     14.87 o 
 -11   6  10        3.29       -0.32      7.00 o 
 -10   6  10        1.66       -4.61      6.15 o 
  -9   6  10        0.10        6.49      6.19 o 
  -8   6  10       42.83       38.48      8.32 o 
  -7   6  10      352.16      340.00     15.62 o 
  -6   6  10      293.75      302.59     15.00 o 
  -5   6  10      272.06      280.42     14.34 o 
  -4   6  10      344.91      391.43     16.45 o 
  -3   6  10      233.92      252.46     13.10 o 
  -2   6  10      107.17       94.80      8.88 o 
  -1   6  10       66.80       76.44      8.49 o 
   0   6  10        1.95       -1.77      5.14 o 
 -10   7  10       52.43       49.75      9.77 o 
  -9   7  10       91.78       83.98     10.14 o 
  -8   7  10       36.44       25.44      8.19 o 
  -7   7  10       24.03       18.80      6.59 o 
  -6   7  10        8.02       -4.82      5.57 o 
  -5   7  10        5.88        4.31      6.21 o 
  -4   7  10       35.51       31.24      7.38 o 
  -3   7  10      111.60      103.40     10.09 o 
  -2   7  10      115.12      132.36     10.82 o 
  -1   7  10       59.56       76.27      8.84 o 
  -8   8  10      162.19      181.55     13.94 o 
  -7   8  10      231.21      271.09     15.71 o 
  -6   8  10       87.67      102.35     10.76 o 
  -5   8  10       64.91       67.59      9.41 o 
  -4   8  10       86.28       74.27      9.62 o 
  -3   8  10      105.50      101.07     10.48 o 
  -2   8  10       16.06       11.82      6.64 o 
  -3 -13  11        2.72       -0.92      5.36 o 
  -2 -13  11        1.70       -7.94      5.29 o 
  -1 -13  11        9.80        8.62      6.06 o 
   0 -13  11       16.74       21.83      7.19 o 
   1 -13  11       43.64       48.42      7.83 o 
   2 -13  11       56.12       43.28      7.83 o 
   3 -13  11       38.29       44.54      8.15 o 
  -5 -12  11       27.81       29.39      7.49 o 
  -4 -12  11       68.59       89.80      9.56 o 
  -3 -12  11       93.59       97.06      9.26 o 
  -2 -12  11      135.10      121.62     10.24 o 
  -1 -12  11       99.65      114.15      9.92 o 
   0 -12  11        4.23       -0.30      5.74 o 
   1 -12  11       26.82       18.93      6.32 o 
   2 -12  11        0.01       -3.24      5.48 o 
   3 -12  11        1.26        9.35      5.74 o 
   4 -12  11        9.96        8.51      6.49 o 
   5 -12  11       54.68       49.64      8.69 o 
  -6 -11  11        4.68        1.79      6.25 o 
  -5 -11  11        5.54       10.91      6.17 o 
  -4 -11  11        8.64       11.23      6.12 o 
  -3 -11  11       75.48       82.55      8.90 o 
  -2 -11  11      183.34      168.87     11.35 o 
  -1 -11  11       38.12       32.16      6.91 o 
   0 -11  11      132.45      128.75     10.16 o 
   1 -11  11      237.17      266.72     13.32 o 
   2 -11  11      168.08      174.03     11.87 o 
   3 -11  11       65.68       76.66      8.98 o 
   4 -11  11        4.83        7.66      6.17 o 
   5 -11  11        0.58        3.61      5.70 o 
  -7 -10  11       44.24       38.67      7.73 o 
  -6 -10  11       54.33       57.73      8.17 o 
  -5 -10  11        1.25       -5.53      4.89 o 
  -4 -10  11        3.76        5.59      5.14 o 
  -3 -10  11       66.32       74.12      8.09 o 
  -2 -10  11       26.34       14.75      5.38 o 
  -1 -10  11       13.92        9.41      5.40 o 
   0 -10  11       33.48       35.98      6.85 o 
   1 -10  11       66.92       48.06      6.79 o 
   2 -10  11      129.44      137.61     10.09 o 
   3 -10  11      235.92      232.87     12.72 o 
   4 -10  11      142.13      149.58     11.55 o 
   5 -10  11       97.84      104.44     10.03 o 
   6 -10  11       51.76       50.83      8.56 o 
  -8  -9  11        2.41        2.22      6.34 o 
  -7  -9  11        0.12       -4.63      4.93 o 
  -6  -9  11       28.23       38.90      7.30 o 
  -5  -9  11        5.08       10.05      5.46 o 
  -4  -9  11       26.85       32.46      6.34 o 
  -3  -9  11       32.13       41.14      6.64 o 
  -2  -9  11      160.46      154.27     10.22 o 
  -1  -9  11      293.24      327.30     13.74 o 
   0  -9  11      377.00      368.85     14.70 o 
   1  -9  11      130.99      122.39      9.37 o 
   2  -9  11        0.46       -5.70      3.80 o 
   3  -9  11       72.21       76.02      8.56 o 
   4  -9  11       33.40       24.80      7.04 o 
   5  -9  11      119.60      123.88     10.54 o 
   6  -9  11        0.52        1.20      5.80 o 
   7  -9  11       12.50       28.64      8.02 o 
  -9  -8  11       11.16        7.73      6.17 o 
  -8  -8  11       65.57       73.92      8.81 o 
  -7  -8  11       15.79       24.24      6.68 o 
  -6  -8  11      105.36      113.13      9.71 o 
  -5  -8  11      147.43      152.97     10.07 o 
  -4  -8  11        1.85        0.00      3.99 o 
  -3  -8  11       72.58       83.76      7.53 o 
  -2  -8  11      189.32      179.01     10.54 o 
  -1  -8  11      197.65      178.90     10.20 o 
   0  -8  11       10.71       20.47      5.51 o 
   1  -8  11       89.07       85.81      8.17 o 
   2  -8  11      129.38      120.51      9.41 o 
   3  -8  11      256.91      262.98     13.04 o 
   4  -8  11      286.68      282.66     13.83 o 
   5  -8  11       39.13       33.27      7.75 o 
   6  -8  11        3.92       14.17      7.06 o 
   7  -8  11        8.77       11.93      6.96 o 
 -10  -7  11        2.34        1.66      5.38 o 
  -9  -7  11        5.42        4.82      5.68 o 
  -8  -7  11       13.14       15.92      6.12 o 
  -7  -7  11        3.85        6.59      5.34 o 
  -6  -7  11      144.96      134.62      9.58 o 
  -5  -7  11      317.40      311.55     13.17 o 
  -4  -7  11      164.91      175.38      9.80 o 
  -3  -7  11      407.38      420.88     14.47 o 
  -2  -7  11       58.83       59.48      6.83 o 
  -1  -7  11        0.36       -5.86      3.91 o 
   0  -7  11       55.55       52.43      6.51 o 
   1  -7  11      195.50      168.17     10.07 o 
   2  -7  11       15.99       12.36      5.25 o 
   3  -7  11      351.15      312.15     13.89 o 
   4  -7  11      258.11      265.71     13.55 o 
   5  -7  11      296.81      296.55     14.60 o 
   6  -7  11      226.12      205.40     13.02 o 
   7  -7  11       23.44       26.27      7.90 o 
 -10  -6  11       16.53       21.83      6.83 o 
  -9  -6  11       14.07        9.18      5.74 o 
  -8  -6  11        0.40        2.86      4.59 o 
  -7  -6  11       14.08       19.85      5.78 o 
  -6  -6  11       79.97       70.28      7.34 o 
  -5  -6  11       53.70       38.46      5.91 o 
  -4  -6  11       47.25       44.85      3.91 o 
  -3  -6  11      481.04      478.14     10.30 o 
  -2  -6  11      838.31      798.08     20.06 o 
  -1  -6  11     1890.27     1807.60     33.46 o 
   0  -6  11      302.63      310.76     12.53 o 
   1  -6  11      160.06      141.47      9.65 o 
   2  -6  11      341.61      327.35     13.51 o 
   3  -6  11       14.63       21.19      5.85 o 
   4  -6  11       14.49       18.48      6.34 o 
   5  -6  11        4.75       10.18      5.98 o 
   6  -6  11       61.39       63.17      8.75 o 
   7  -6  11       52.21       51.07      8.98 o 
 -11  -5  11       97.78       99.43     10.35 o 
 -10  -5  11      107.89      137.67     10.73 o 
  -9  -5  11       99.63       95.41      8.86 o 
  -8  -5  11      135.80      115.75      9.11 o 
  -7  -5  11      115.45      110.59      8.49 o 
  -6  -5  11        3.83       -0.41      3.93 o 
  -5  -5  11       35.71       39.91      3.79 o 
  -4  -5  11        4.21        2.70      2.41 o 
  -3  -5  11      240.78      229.81      7.10 o 
  -2  -5  11      221.02      220.02      7.25 o 
  -1  -5  11       78.14       68.08      4.62 o 
   0  -5  11     1111.05     1070.32     23.79 o 
   1  -5  11      704.87      657.79     18.40 o 
   2  -5  11      132.35      142.58      9.52 o 
   3  -5  11       75.54       91.19      8.15 o 
   4  -5  11      353.40      337.74     14.70 o 
   5  -5  11       44.61       44.92      7.96 o 
   6  -5  11       36.93       40.55      8.41 o 
   7  -5  11       10.26       19.59      8.00 o 
 -11  -4  11        0.63        3.18      5.10 o 
 -10  -4  11        7.39        3.14      5.29 o 
  -9  -4  11       32.07       59.18      7.73 o 
  -8  -4  11      254.87      275.59     13.06 o 
  -7  -4  11      418.83      426.81     15.00 o 
  -6  -4  11       74.26       55.25      6.19 o 
  -5  -4  11      144.04      131.80     14.01 o 
  -4  -4  11       42.79       37.08      3.56 o 
  -3  -4  11      275.67      282.00      7.70 o 
  -2  -4  11      118.19      131.54      5.79 o 
  -1  -4  11      770.82      756.16     13.34 o 
   0  -4  11      953.05      922.98     16.41 o 
   1  -4  11        4.70        3.47      3.01 o 
   2  -4  11        1.85        5.04      4.65 o 
   3  -4  11        6.63        0.53      4.65 o 
   4  -4  11      417.20      400.39     15.66 o 
   5  -4  11      135.48      150.90     11.14 o 
   6  -4  11       69.98       74.56      9.77 o 
   7  -4  11       36.01       52.31      9.67 o 
 -11  -3  11       84.00       88.50      9.39 o 
 -10  -3  11      124.17      118.21      9.56 o 
  -9  -3  11      111.97      131.61      9.99 o 
  -8  -3  11       39.88       44.86      6.19 o 
  -7  -3  11       16.47       18.57      4.78 o 
  -6  -3  11       15.48       21.65      3.17 o 
  -5  -3  11        6.90        7.31      2.73 o 
  -4  -3  11       66.63       74.81      4.41 o 
  -3  -3  11       35.55       35.89      5.15 o 
  -2  -3  11       43.73       29.79      4.62 o 
  -1  -3  11       65.26       71.70      4.57 o 
   0  -3  11      505.77      511.33     22.83 o 
   1  -3  11      483.73      504.15     11.25 o 
   2  -3  11      778.70      766.54     20.34 o 
   3  -3  11      157.26      154.46     10.48 o 
   4  -3  11      255.47      250.69     13.27 o 
   5  -3  11       27.90       20.53      7.04 o 
   6  -3  11       13.26       15.73      7.45 o 
   7  -3  11       30.49       23.90      8.39 o 
 -12  -2  11        0.92        0.62      4.89 o 
 -11  -2  11       22.33       23.79      6.17 o 
 -10  -2  11      226.31      220.07     12.40 o 
  -9  -2  11      244.96      229.28     11.55 o 
  -8  -2  11       44.80       44.88      6.06 o 
  -7  -2  11      167.54      173.73      7.73 o 
  -6  -2  11      495.43      496.20     10.60 o 
  -5  -2  11      290.75      290.36      7.88 o 
  -4  -2  11        1.33       -0.34      2.98 o 
  -3  -2  11        0.39        1.91      2.19 o 
  -2  -2  11        0.06        2.08      2.45 o 
  -1  -2  11      221.98      193.24      6.72 o 
   0  -2  11       31.18       28.69      3.68 o 
   1  -2  11       13.33       15.88      3.48 o 
   2  -2  11      122.00      131.82      6.65 o 
   3  -2  11      203.70      206.96     11.10 o 
   4  -2  11      478.55      458.68     17.05 o 
   5  -2  11      359.16      342.65     15.90 o 
   6  -2  11      132.46      124.22     10.80 o 
 -12  -1  11       21.99       23.86      6.74 o 
 -11  -1  11        1.19       16.86      5.83 o 
 -10  -1  11        9.07        7.73      4.95 o 
  -9  -1  11        9.17        6.42      4.52 o 
  -8  -1  11        9.46       14.34      3.44 o 
  -7  -1  11      133.88      123.20      5.89 o 
  -6  -1  11      101.37      128.48      5.86 o 
  -5  -1  11      153.79      142.70      5.97 o 
  -4  -1  11      157.58      138.76      5.63 o 
  -3  -1  11      344.10      356.04      8.60 o 
  -2  -1  11      384.94      398.83      9.16 o 
  -1  -1  11      159.16      141.09      8.11 o 
   0  -1  11       33.16       35.49      3.77 o 
   1  -1  11       14.50       11.17      3.14 o 
   2  -1  11        0.03       -2.60      4.78 o 
   3  -1  11        0.59        1.81      3.38 o 
   4  -1  11        4.24        4.95      5.66 o 
   5  -1  11       45.45       45.20      8.15 o 
   6  -1  11       84.67      108.69     10.95 o 
 -11   0  11      150.65      134.53      9.82 o 
 -10   0  11       66.01       41.04      6.44 o 
  -9   0  11      147.65      162.46     14.10 o 
  -8   0  11      310.59      326.27      9.13 o 
  -7   0  11      393.44      392.94      9.73 o 
  -6   0  11       37.81       38.09      3.90 o 
  -5   0  11       31.25       27.39      3.31 o 
  -4   0  11       64.76       80.46      4.55 o 
  -3   0  11       95.64       84.11      4.78 o 
  -2   0  11       16.01        9.46      2.73 o 
  -1   0  11       10.59       14.09      7.03 o 
   0   0  11      528.67      499.32     10.87 o 
   1   0  11      849.57      803.31     14.49 o 
   2   0  11      213.37      240.97     18.52 o 
   3   0  11       31.47       42.01      4.87 o 
   4   0  11       15.60       15.86      6.27 o 
   5   0  11       18.01       12.51      6.40 o 
   6   0  11        0.08       -0.21      6.68 o 
 -10   1  11       66.24       63.13      7.77 o 
  -9   1  11      160.11      165.56     11.37 o 
  -8   1  11      236.23      210.48     11.65 o 
  -7   1  11     1111.14     1120.88     26.19 o 
  -6   1  11      485.20      514.21     16.94 o 
  -5   1  11      104.95       96.18      8.00 o 
  -4   1  11       12.89       20.87      5.25 o 
  -3   1  11       79.30       57.43      6.66 o 
  -2   1  11       96.41       78.43      7.43 o 
  -1   1  11       60.85       67.97      7.15 o 
   0   1  11       16.22       18.59      5.31 o 
   1   1  11       86.02       72.15      7.64 o 
   2   1  11      242.33      228.13     11.46 o 
   3   1  11      118.98      125.93      9.69 o 
   4   1  11      101.59      120.02      9.84 o 
 -10   2  11       44.33       48.36      7.75 o 
  -9   2  11       12.76       14.26      6.19 o 
  -8   2  11      109.96      113.92      9.54 o 
  -7   2  11        6.04        8.49      5.06 o 
  -6   2  11        6.26       13.36      5.76 o 
  -5   2  11      397.21      405.26     15.62 o 
  -4   2  11      368.24      327.71     14.02 o 
  -3   2  11       21.96       25.50      5.98 o 
  -2   2  11       93.04      113.45      8.77 o 
  -1   2  11       70.95       85.13      7.87 o 
   0   2  11       78.14       76.17      7.85 o 
   1   2  11      134.76      125.14      9.45 o 
   2   2  11       79.72       77.02      8.26 o 
   3   2  11        2.94       -6.88      4.59 o 
 -11   3  11      124.79      132.40     11.16 o 
 -10   3  11      130.06      139.31     11.12 o 
  -9   3  11      228.97      226.36     13.32 o 
  -8   3  11       61.15       87.07      9.16 o 
  -7   3  11      117.93      143.62     10.97 o 
  -6   3  11      307.86      283.53     13.44 o 
  -5   3  11      427.89      443.55     16.88 o 
  -4   3  11      112.22      115.13      9.52 o 
  -3   3  11        3.47       -1.26      4.63 o 
  -2   3  11       69.59       61.93      7.45 o 
  -1   3  11      105.86      124.65      9.48 o 
   0   3  11       86.13       99.45      8.77 o 
   1   3  11        8.92       16.77      5.78 o 
   2   3  11       77.63       93.92      8.84 o 
   3   3  11      129.78      120.68     10.14 o 
 -11   4  11       26.53       10.07      7.64 o 
 -10   4  11        4.60       -2.41      6.08 o 
  -9   4  11       56.74       74.10      9.26 o 
  -8   4  11      124.27      115.07     10.44 o 
  -7   4  11      302.85      330.91     15.51 o 
  -6   4  11      284.26      309.80     15.00 o 
  -5   4  11      805.62      819.23     23.52 o 
  -4   4  11      931.53      998.09     25.72 o 
  -3   4  11      153.75      160.23     10.93 o 
  -2   4  11        0.77        0.45      5.06 o 
  -1   4  11        2.71        0.36      4.82 o 
   0   4  11       32.35       34.66      6.83 o 
   1   4  11        5.70        3.93      5.63 o 
   2   4  11       14.57       32.22      6.89 o 
 -10   5  11       54.42       47.31      9.05 o 
  -9   5  11       17.71       21.00      7.34 o 
  -8   5  11        4.30       -1.30      6.21 o 
  -7   5  11        0.28        0.55      5.91 o 
  -6   5  11      146.31      119.83     10.56 o 
  -5   5  11      277.97      288.10     14.81 o 
  -4   5  11       84.28       64.81      8.73 o 
  -3   5  11       62.31       78.19      8.86 o 
  -2   5  11       48.13       70.47      8.56 o 
  -1   5  11       83.43       91.98      9.18 o 
   0   5  11      137.30      134.96     10.63 o 
   1   5  11       32.53       36.43      7.32 o 
 -10   6  11        4.63        1.30      7.34 o 
  -9   6  11       20.49       16.82      7.66 o 
  -8   6  11       56.00       63.42      9.65 o 
  -7   6  11       88.99       95.78     10.48 o 
  -6   6  11       35.44       55.02      8.73 o 
  -5   6  11      105.21      140.85     11.44 o 
  -4   6  11       58.82       62.72      8.96 o 
  -3   6  11        7.93        1.34      6.02 o 
  -2   6  11        0.05       -2.20      5.66 o 
  -1   6  11       56.19       57.73      8.37 o 
   0   6  11       92.48      120.43     10.46 o 
  -8   7  11       49.42       49.81      9.43 o 
  -7   7  11        7.87        8.11      7.13 o 
  -6   7  11        1.23       -1.17      6.59 o 
  -5   7  11      165.99      169.21     13.10 o 
  -4   7  11      287.02      314.24     16.26 o 
  -3   7  11      147.95      151.03     11.95 o 
  -2   7  11       61.25       58.96      8.81 o 
  -1   7  11       19.74       17.73      7.02 o 
  -5   8  11        0.62        5.89      7.09 o 
  -2 -13  12       18.72       15.94      6.96 o 
  -1 -13  12       16.12       26.14      7.49 o 
   0 -13  12       86.93       87.28     10.09 o 
   1 -13  12       58.00       53.22      8.45 o 
  -4 -12  12       17.34       15.07      6.96 o 
  -3 -12  12       19.83       25.95      7.17 o 
  -2 -12  12        0.47       -2.62      5.23 o 
  -1 -12  12        5.01        6.12      5.93 o 
   0 -12  12       28.32       18.63      7.17 o 
   1 -12  12       13.96       10.50      6.30 o 
   2 -12  12      126.61      120.34     10.61 o 
   3 -12  12       47.83       52.90      8.88 o 
  -6 -11  12        6.60        3.91      5.95 o 
  -5 -11  12       84.53       96.18      9.65 o 
  -4 -11  12       61.01       66.13      8.37 o 
  -3 -11  12       13.08       20.70      6.64 o 
  -2 -11  12       87.41       86.47      9.20 o 
  -1 -11  12       14.54       17.86      6.19 o 
   0 -11  12       58.48       68.10      8.84 o 
   1 -11  12       60.63       49.53      7.64 o 
   2 -11  12        2.85        9.71      6.17 o 
   3 -11  12        5.79        1.88      6.32 o 
   4 -11  12        0.41       -4.20      6.08 o 
  -7 -10  12        3.39        8.24      6.32 o 
  -6 -10  12       22.69       28.23      7.23 o 
  -5 -10  12       45.52       43.86      7.66 o 
  -4 -10  12        0.22        0.62      4.97 o 
  -3 -10  12        3.11        4.76      5.42 o 
  -2 -10  12        3.09        6.04      5.57 o 
  -1 -10  12       84.64       95.67      9.16 o 
   0 -10  12      330.97      339.17     15.19 o 
   1 -10  12       44.70       41.12      7.43 o 
   2 -10  12       43.67       42.75      7.32 o 
   3 -10  12      120.43      113.21     10.48 o 
   4 -10  12       38.49       26.46      7.34 o 
   5 -10  12       22.51       20.04      7.45 o 
  -8  -9  12       16.06       17.07      6.96 o 
  -7  -9  12       32.35       20.98      6.96 o 
  -6  -9  12       18.64       23.60      6.42 o 
  -5  -9  12       76.59       68.18      7.94 o 
  -4  -9  12      171.59      162.83     10.82 o 
  -3  -9  12        1.48        1.66      4.91 o 
  -2  -9  12        2.13        3.24      4.87 o 
  -1  -9  12       13.31       10.86      5.61 o 
   0  -9  12       17.82       12.80      5.87 o 
   1  -9  12        0.54       -0.90      5.16 o 
   2  -9  12       50.58       46.86      7.62 o 
   3  -9  12      184.14      178.07     12.36 o 
   4  -9  12       67.10       94.26      9.92 o 
   5  -9  12       59.61       61.44      9.13 o 
   6  -9  12       10.85        3.86      6.66 o 
  -9  -8  12        0.27        3.33      6.23 o 
  -8  -8  12       21.12       35.70      7.60 o 
  -7  -8  12        1.45        0.30      5.53 o 
  -6  -8  12        0.76       10.50      5.74 o 
  -5  -8  12      137.54      136.67      9.88 o 
  -4  -8  12      212.46      215.82     12.06 o 
  -3  -8  12      263.81      269.45     13.00 o 
  -2  -8  12      106.20       99.17      8.43 o 
  -1  -8  12       29.82       39.46      6.40 o 
   0  -8  12      145.34      132.33      9.75 o 
   1  -8  12      181.80      184.98     11.52 o 
   2  -8  12       19.88       17.01      5.93 o 
   3  -8  12       64.01       65.56      8.17 o 
   4  -8  12        0.27       -3.65      5.44 o 
   5  -8  12       66.48       66.24      9.28 o 
   6  -8  12       21.20       20.79      7.32 o 
  -9  -7  12       68.03       68.67      8.81 o 
  -8  -7  12        2.30        2.62      4.91 o 
  -7  -7  12        6.96       12.14      5.19 o 
  -6  -7  12       49.07       51.30      6.87 o 
  -5  -7  12       28.52       31.93      6.02 o 
  -4  -7  12        6.29        3.44      4.44 o 
  -3  -7  12      135.23      155.40      9.88 o 
  -2  -7  12      392.64      401.33     14.60 o 
  -1  -7  12      115.52      107.56      8.62 o 
   0  -7  12        6.69        8.03      3.50 o 
   1  -7  12      121.55      127.98      9.71 o 
   2  -7  12      471.87      434.39     16.35 o 
   3  -7  12      299.17      286.50     14.06 o 
   4  -7  12       57.71       57.77      8.69 o 
   5  -7  12       19.65       20.47      6.98 o 
   6  -7  12        0.10       -3.35      6.30 o 
 -10  -6  12       42.69       50.09      8.07 o 
  -9  -6  12      245.65      230.31     13.19 o 
  -8  -6  12      154.82      139.29     10.44 o 
  -7  -6  12      136.95      138.05     10.24 o 
  -6  -6  12       12.22       18.50      5.48 o 
  -5  -6  12       55.75       47.25      6.19 o 
  -4  -6  12       85.90       71.10      4.83 o 
  -3  -6  12       88.99       87.49      5.11 o 
  -2  -6  12      181.50      165.09      9.90 o 
  -1  -6  12       50.60       40.61      6.25 o 
   0  -6  12        8.80        9.43      4.76 o 
   1  -6  12        4.37        2.01      4.44 o 
   2  -6  12      113.00       88.44      8.43 o 
   3  -6  12       60.65       64.66      8.13 o 
   4  -6  12       57.17       70.08      8.51 o 
   5  -6  12       97.92      112.12     10.44 o 
   6  -6  12      101.73      102.07     11.05 o 
 -10  -5  12       89.71       86.98      9.75 o 
  -9  -5  12       77.99       92.51      9.33 o 
  -8  -5  12        6.99        9.09      5.44 o 
  -7  -5  12       88.72       88.37      8.39 o 
  -6  -5  12       92.22       90.29      7.94 o 
  -5  -5  12       12.08        6.78      2.80 o 
  -4  -5  12       12.02       16.00      3.22 o 
  -3  -5  12        2.54        2.75      2.65 o 
  -2  -5  12      263.01      264.56      9.61 o 
  -1  -5  12      293.30      297.69      8.85 o 
   0  -5  12      131.35      127.55      9.50 o 
   1  -5  12       38.47       53.80      6.68 o 
   2  -5  12      230.61      227.39     12.38 o 
   3  -5  12       47.97       37.24      6.72 o 
   4  -5  12       28.94       35.85      7.62 o 
   5  -5  12        9.68        6.42      6.57 o 
   6  -5  12        4.69        8.69      7.00 o 
 -11  -4  12       38.73       25.46      6.91 o 
 -10  -4  12      129.17      136.56     10.63 o 
  -9  -4  12      457.98      456.24     17.16 o 
  -8  -4  12      486.94      479.29     17.26 o 
  -7  -4  12      435.19      461.05     16.20 o 
  -6  -4  12      391.12      402.09      9.82 o 
  -5  -4  12      139.34      134.41      6.07 o 
  -4  -4  12       55.26       61.35      4.49 o 
  -3  -4  12      177.41      164.23      7.76 o 
  -2  -4  12      122.45      119.40      6.01 o 
  -1  -4  12       15.24       11.03      2.67 o 
   0  -4  12        1.69        2.64      2.95 o 
   1  -4  12        3.63        1.92      3.12 o 
   2  -4  12      101.36      121.66      9.35 o 
   3  -4  12      247.90      258.31     13.42 o 
   4  -4  12      514.35      449.65     17.39 o 
   5  -4  12      305.44      302.53     15.13 o 
   6  -4  12      178.06      160.87     13.02 o 
 -11  -3  12        1.48        3.65      5.59 o 
 -10  -3  12        2.18        1.13      4.76 o 
  -9  -3  12       39.74       40.59      6.91 o 
  -8  -3  12       79.33       92.13      8.41 o 
  -7  -3  12      293.13      250.97      7.91 o 
  -6  -3  12      592.33      567.49     16.71 o 
  -5  -3  12      436.16      425.42     10.03 o 
  -4  -3  12      260.99      265.20      8.01 o 
  -3  -3  12       61.84       73.49      4.85 o 
  -2  -3  12       68.74       76.19      4.77 o 
  -1  -3  12       33.97       34.40      6.54 o 
   0  -3  12        3.08       -0.10      5.45 o 
   1  -3  12       35.37       32.74      4.16 o 
   2  -3  12       54.97       47.38      6.42 o 
   3  -3  12       19.44       25.08      6.08 o 
   4  -3  12      167.03      190.23     12.63 o 
   5  -3  12      119.33      113.26     10.46 o 
   6  -3  12       92.92       91.66     10.50 o 
 -11  -2  12       92.08       80.50      8.69 o 
 -10  -2  12       75.74       69.23      8.17 o 
  -9  -2  12       90.26      118.29      9.11 o 
  -8  -2  12       28.23       30.99      5.95 o 
  -7  -2  12        0.34        0.85      3.24 o 
  -6  -2  12       67.78       59.58      4.57 o 
  -5  -2  12       71.78       74.09      4.96 o 
  -4  -2  12       51.11       59.22      4.33 o 
  -3  -2  12      289.60      282.44      8.17 o 
  -2  -2  12      683.79      643.60     15.62 o 
  -1  -2  12      347.71      352.19     10.83 o 
   0  -2  12        9.43       16.32      3.47 o 
   1  -2  12        3.78        8.22      3.23 o 
   2  -2  12       28.18       29.20      4.35 o 
   3  -2  12        2.00        6.85      5.57 o 
   4  -2  12        0.62       -0.47      5.59 o 
   5  -2  12        8.99       11.27      6.68 o 
 -11  -1  12       25.12       37.35      7.00 o 
 -10  -1  12       56.07       62.46      7.64 o 
  -9  -1  12      199.90      188.12     10.78 o 
  -8  -1  12      386.79      388.88     10.17 o 
  -7  -1  12      657.84      655.92     13.26 o 
  -6  -1  12      291.90      296.43      8.60 o 
  -5  -1  12       25.87       32.65      9.44 o 
  -4  -1  12        8.94       10.23      3.09 o 
  -3  -1  12       73.47       69.92      4.69 o 
  -2  -1  12       90.83       77.94      4.95 o 
  -1  -1  12       98.86      105.83     10.86 o 
   0  -1  12       47.83       46.28      4.48 o 
   1  -1  12      229.33      233.22      8.34 o 
   2  -1  12       56.69       66.49      5.42 o 
   3  -1  12        4.32        8.22      3.92 o 
   4  -1  12       30.72       32.08      7.64 o 
   5  -1  12       66.99       64.11      9.41 o 
  -9   0  12        0.02       -2.43      5.06 o 
  -8   0  12       34.67       38.48      7.09 o 
  -7   0  12      463.72      445.13     16.22 o 
  -6   0  12      466.94      479.57     16.58 o 
  -5   0  12       36.87       34.90      4.64 o 
  -4   0  12       90.33       98.16     12.03 o 
  -3   0  12       90.31      117.67      6.22 o 
  -2   0  12      199.36      211.84      7.28 o 
  -1   0  12      418.74      405.04     10.16 o 
   0   0  12      191.68      199.44      7.55 o 
   1   0  12       51.68       55.38      5.01 o 
   2   0  12        3.85        3.77      6.17 o 
   3   0  12        0.30        6.45      3.92 o 
   4   0  12       48.41       51.75      8.32 o 
 -10   1  12       25.37       41.68      7.41 o 
  -9   1  12       73.10       74.50      8.66 o 
  -8   1  12      324.93      321.14     14.70 o 
  -7   1  12      349.71      330.57     14.28 o 
  -6   1  12       15.84       24.73      6.00 o 
  -5   1  12       79.75       69.40      7.73 o 
  -4   1  12      131.44      117.22      9.35 o 
  -3   1  12       19.32       19.53      5.55 o 
  -2   1  12       90.08       86.39      7.90 o 
  -1   1  12       38.23       44.58      6.77 o 
   0   1  12      270.96      285.20     13.30 o 
   1   1  12      196.83      185.71     11.18 o 
   2   1  12       33.12       44.18      7.19 o 
   3   1  12       37.58       40.23      7.36 o 
 -11   2  12        6.44       14.13      7.13 o 
 -10   2  12       24.08       19.70      6.98 o 
  -9   2  12      113.79      108.33      9.97 o 
  -8   2  12       98.94       93.17      9.67 o 
  -7   2  12      182.66      179.50     12.12 o 
  -6   2  12      505.36      490.82     17.99 o 
  -5   2  12      518.06      498.05     17.95 o 
  -4   2  12      330.30      341.69     14.98 o 
  -3   2  12       64.02       64.04      7.51 o 
  -2   2  12       32.88       16.56      5.74 o 
  -1   2  12       85.37       81.31      8.11 o 
   0   2  12       42.96       40.74      6.85 o 
   1   2  12        0.33        3.33      5.08 o 
   2   2  12        0.59       -1.26      5.42 o 
   3   2  12       55.27       52.99      8.07 o 
 -11   3  12       63.16       79.58      9.99 o 
 -10   3  12       67.68       85.73      9.80 o 
  -9   3  12        0.80       -7.45      5.57 o 
  -8   3  12        3.37        2.45      5.95 o 
  -7   3  12       21.67       12.44      6.87 o 
  -6   3  12       53.78       46.76      8.32 o 
  -5   3  12      470.95      484.20     18.44 o 
  -4   3  12      501.78      471.80     17.73 o 
  -3   3  12      142.75      164.11     10.76 o 
  -2   3  12      106.84      101.94      8.94 o 
  -1   3  12       16.90       10.31      5.53 o 
   0   3  12       11.43       19.93      6.44 o 
   1   3  12       79.05       88.52      9.16 o 
   2   3  12        4.86        4.10      5.87 o 
 -10   4  12       37.87       56.30      9.26 o 
  -9   4  12       51.36       44.99      8.73 o 
  -8   4  12      120.03      116.14     10.99 o 
  -7   4  12      205.01      192.11     13.15 o 
  -6   4  12       70.83       68.97      9.33 o 
  -5   4  12       14.62       12.33      6.68 o 
  -4   4  12        1.15        1.56      5.46 o 
  -3   4  12        0.60       -1.84      5.51 o 
  -2   4  12        8.36       10.78      5.57 o 
  -1   4  12       35.91       53.59      8.00 o 
   0   4  12       72.86       77.62      8.92 o 
   1   4  12      115.87      153.03     11.52 o 
  -9   5  12        3.99        6.57      7.04 o 
  -8   5  12       28.64       20.40      7.73 o 
  -7   5  12       83.97       81.48     10.07 o 
  -6   5  12      107.47      111.19     10.44 o 
  -5   5  12      206.99      208.69     13.02 o 
  -4   5  12      255.56      264.88     14.64 o 
  -3   5  12      223.65      219.89     13.53 o 
  -2   5  12       84.97       91.21      9.86 o 
  -1   5  12       25.70       23.58      7.09 o 
   0   5  12        7.43        3.33      5.98 o 
  -8   6  12        0.75        3.41      7.28 o 
  -7   6  12       34.05       33.44      7.87 o 
  -6   6  12        9.97        4.25      6.57 o 
  -5   6  12        0.25       -4.48      6.27 o 
  -4   6  12       59.17       53.46      8.98 o 
  -3   6  12       96.80      123.67     11.35 o 
  -2   6  12       95.57      110.99     10.84 o 
  -1   6  12      135.42      147.72     11.67 o 
  -5   7  12      115.18      102.24     11.29 o 
  -3 -12  13       40.80       46.91      8.51 o 
  -2 -12  13        8.58       11.46      6.77 o 
  -1 -12  13       33.24       30.90      7.79 o 
   0 -12  13      116.18      148.65      8.24 o 
   1 -12  13       20.64       17.50      6.57 o 
   2 -12  13       47.97       38.41      8.24 o 
  -5 -11  13        2.66       13.30      7.06 o 
  -4 -11  13       12.18       13.98      6.79 o 
  -3 -11  13       28.90       26.14      6.89 o 
  -2 -11  13        0.23       -1.20      5.98 o 
  -1 -11  13       58.69       60.29      8.73 o 
   0 -11  13       16.00       24.47      4.77 o 
   1 -11  13       75.68       91.89      9.45 o 
   2 -11  13      165.55      155.34     12.10 o 
   3 -11  13       58.28       55.57      9.05 o 
  -6 -10  13      128.35      136.56     11.35 o 
  -5 -10  13       87.82       84.00      9.54 o 
  -4 -10  13       22.75       19.23      6.51 o 
  -3 -10  13       34.21       46.61      7.53 o 
  -2 -10  13       41.91       59.88      8.00 o 
  -1 -10  13       52.48       44.37      7.85 o 
   0 -10  13       34.51       45.40      8.29 o 
   1 -10  13        8.26       14.49      6.42 o 
   2 -10  13       26.85       14.34      6.85 o 
   3 -10  13       29.39       35.36      8.22 o 
   4 -10  13        5.66        9.86      6.47 o 
  -7  -9  13        5.28       11.48      6.21 o 
  -6  -9  13       13.50       14.58      6.12 o 
  -5  -9  13       10.21       11.16      6.27 o 
  -4  -9  13       56.13       40.44      7.13 o 
  -3  -9  13       74.39       64.53      7.96 o 
  -2  -9  13       17.29        5.38      5.31 o 
  -1  -9  13       90.26      102.44      9.22 o 
   0  -9  13       59.05       74.00      8.35 o 
   1  -9  13       46.74       54.78      7.68 o 
   2  -9  13      113.02      110.05     10.07 o 
   3  -9  13      107.65      104.06     10.46 o 
   4  -9  13        5.97        6.68      6.17 o 
  -8  -8  13        6.44       17.48      6.72 o 
  -7  -8  13       16.95       24.09      6.72 o 
  -6  -8  13      155.44      155.53     10.69 o 
  -5  -8  13      231.88      257.65     13.15 o 
  -4  -8  13       56.51       56.94      7.28 o 
  -3  -8  13        0.43        6.04      4.72 o 
  -2  -8  13       27.57       17.84      5.61 o 
  -1  -8  13       42.72       36.00      6.87 o 
   0  -8  13        2.14        3.09      5.16 o 
   1  -8  13      102.32       96.35      9.05 o 
   2  -8  13       92.15      108.84      9.97 o 
   3  -8  13       86.42       93.52      9.58 o 
   4  -8  13       94.67      100.60     10.14 o 
   5  -8  13       16.96        2.45      6.81 o 
  -9  -7  13        4.54       13.76      6.12 o 
  -8  -7  13        0.60        3.16      5.48 o 
  -7  -7  13       36.57       35.08      6.83 o 
  -6  -7  13       41.10       42.08      6.98 o 
  -5  -7  13        2.35       -1.07      4.37 o 
  -4  -7  13       51.94       58.43      7.11 o 
  -3  -7  13      198.75      208.31     11.57 o 
  -2  -7  13      172.52      162.47     10.14 o 
  -1  -7  13       31.54       42.79      6.83 o 
   0  -7  13        6.87        4.50      4.91 o 
   1  -7  13       83.41       80.45      8.41 o 
   2  -7  13       43.81       45.80      7.28 o 
   3  -7  13        0.08        1.60      5.57 o 
   4  -7  13        1.76        5.98      6.79 o 
   5  -7  13       24.40       18.63      7.64 o 
  -9  -6  13      348.31      327.28     15.71 o 
  -8  -6  13      129.22      122.50     10.24 o 
  -7  -6  13       83.36       97.59      9.26 o 
  -6  -6  13       75.23       72.90      7.64 o 
  -5  -6  13       34.84       29.30      5.87 o 
  -4  -6  13        1.23       -4.96      5.91 o 
  -3  -6  13        0.15        5.98      3.15 o 
  -2  -6  13      184.89      177.19      7.52 o 
  -1  -6  13       63.32       68.61      7.64 o 
   0  -6  13       15.73       24.54      6.36 o 
   1  -6  13      180.94      160.53     11.05 o 
   2  -6  13      120.73      156.26     11.46 o 
   3  -6  13       23.14       20.70      6.83 o 
   4  -6  13      129.25      109.82     10.95 o 
   5  -6  13       39.07       35.77      8.39 o 
 -10  -5  13        1.85        9.16      6.38 o 
  -9  -5  13       11.79       19.76      6.79 o 
  -8  -5  13      104.35       88.46      8.98 o 
  -7  -5  13      475.39      484.65     17.29 o 
  -6  -5  13      562.07      486.68     16.62 o 
  -5  -5  13      386.32      404.78     10.42 o 
  -4  -5  13      252.53      238.78      8.11 o 
  -3  -5  13       19.59       20.40      3.83 o 
  -2  -5  13        0.98       -0.98      3.20 o 
  -1  -5  13        5.84        1.80      2.57 o 
   0  -5  13       23.79       26.85      5.72 o 
   1  -5  13       37.55       38.52      6.85 o 
   2  -5  13       10.01        9.26      5.78 o 
   3  -5  13       52.71       53.71      7.92 o 
   4  -5  13       66.68       64.85      9.05 o 
   5  -5  13      145.75      143.39     11.89 o 
 -10  -4  13        5.22        5.57      5.78 o 
  -9  -4  13      140.70      127.94     10.12 o 
  -8  -4  13       45.37       42.72      7.19 o 
  -7  -4  13        0.84        1.41      4.95 o 
  -6  -4  13       27.33       32.68      4.09 o 
  -5  -4  13       56.39       56.44      4.72 o 
  -4  -4  13      297.58      300.32      8.84 o 
  -3  -4  13      445.35      419.17     10.57 o 
  -2  -4  13      401.90      393.45     10.36 o 
  -1  -4  13      108.77      118.20      6.25 o 
   0  -4  13        9.12       13.62      3.71 o 
   1  -4  13       24.37       26.53      5.95 o 
   2  -4  13       16.89       17.18      5.70 o 
   3  -4  13        6.29        7.30      6.10 o 
   4  -4  13       11.79       10.18      6.91 o 
   5  -4  13        3.09       -2.22      6.49 o 
 -11  -3  13       19.65       22.96      6.94 o 
 -10  -3  13      149.86      132.38     10.39 o 
  -9  -3  13      109.70      114.83      9.33 o 
  -8  -3  13       19.38       22.39      6.00 o 
  -7  -3  13      185.58      182.24     10.01 o 
  -6  -3  13      184.60      181.00      7.95 o 
  -5  -3  13      145.79      145.26     12.70 o 
  -4  -3  13      100.81      126.11      6.38 o 
  -3  -3  13        0.27        0.48      3.02 o 
  -2  -3  13      144.96      153.05      7.00 o 
  -1  -3  13      122.91      105.08      6.08 o 
   0  -3  13       43.56       47.50     11.34 o 
   1  -3  13      114.35      109.23      6.37 o 
   2  -3  13       67.26       83.83      8.71 o 
   3  -3  13       52.04       54.38      8.02 o 
   4  -3  13        5.08       11.57      6.51 o 
   5  -3  13       20.62       37.73      8.60 o 
 -11  -2  13       72.07       81.20      9.33 o 
 -10  -2  13        6.19        1.24      5.27 o 
  -9  -2  13       70.27       70.15      7.58 o 
  -8  -2  13      261.92      284.28     13.04 o 
  -7  -2  13       87.46       68.52      8.48 o 
  -6  -2  13       20.07       27.21      4.01 o 
  -5  -2  13       81.16       74.83      5.19 o 
  -4  -2  13      108.13      110.51      5.96 o 
  -3  -2  13      412.80      404.22     10.31 o 
  -2  -2  13      815.72      786.37     14.70 o 
  -1  -2  13      102.01      101.34      7.11 o 
   0  -2  13        1.83       -2.61      3.00 o 
   1  -2  13        0.76       -2.71      3.16 o 
   2  -2  13        9.70        9.27      3.94 o 
   3  -2  13       81.95       86.47      9.39 o 
   4  -2  13       27.51       33.33      7.60 o 
  -9  -1  13      251.01      267.38     12.78 o 
  -8  -1  13       88.72       89.34      6.16 o 
  -7  -1  13      134.76      110.65     14.81 o 
  -6  -1  13       15.32       14.40      3.63 o 
  -5  -1  13       81.03       93.98     11.03 o 
  -4  -1  13      145.59      159.75      6.89 o 
  -3  -1  13      147.90      135.02      6.42 o 
  -2  -1  13      196.29      205.09      7.65 o 
  -1  -1  13      198.08      197.11     10.65 o 
   0  -1  13      319.94      296.35     15.74 o 
   1  -1  13       96.27      119.48      6.61 o 
   2  -1  13       47.77       57.66      6.27 o 
   3  -1  13       17.90       16.33      6.68 o 
   4  -1  13        1.56        4.69      6.70 o 
  -9   0  13       36.95       34.81      7.38 o 
  -8   0  13      937.01      913.98     24.46 o 
  -7   0  13     1316.10     1267.73     29.43 o 
  -6   0  13      125.16      131.80     10.20 o 
  -5   0  13       43.18       50.83      7.51 o 
  -4   0  13       28.11       39.67      6.98 o 
  -3   0  13        3.43       -1.11      5.04 o 
  -2   0  13       15.74       11.72      5.46 o 
  -1   0  13       18.50       21.60      6.10 o 
   0   0  13      102.86       85.73      8.43 o 
   1   0  13       11.73        4.95      5.40 o 
   2   0  13       34.50       31.14      7.09 o 
   3   0  13       90.20       85.34      9.35 o 
 -10   1  13        3.94        9.99      6.38 o 
  -9   1  13        5.18        1.69      5.87 o 
  -8   1  13        4.69        7.81      6.21 o 
  -7   1  13       23.43       25.50      6.85 o 
  -6   1  13       58.46       33.89      7.19 o 
  -5   1  13      222.88      213.94     12.83 o 
  -4   1  13      323.57      331.46     15.07 o 
  -3   1  13      225.04      218.76     12.55 o 
  -2   1  13      136.10      148.94     10.76 o 
  -1   1  13       26.29       31.82      6.87 o 
   0   1  13       74.08       67.65      7.98 o 
   1   1  13        0.29        0.02      5.31 o 
   2   1  13       12.26       11.61      6.17 o 
   3   1  13       17.25       19.74      6.83 o 
 -10   2  13       21.97       23.26      7.58 o 
  -9   2  13       24.20       39.82      8.11 o 
  -8   2  13       59.84       69.81      9.24 o 
  -7   2  13      324.98      303.89     15.28 o 
  -6   2  13      125.37      123.46     10.69 o 
  -5   2  13       19.99       24.39      7.17 o 
  -4   2  13        0.38       -1.79      5.25 o 
  -3   2  13       33.26       15.96      5.78 o 
  -2   2  13       44.86       36.39      7.21 o 
  -1   2  13      125.29      152.61     10.76 o 
   0   2  13      130.99      138.78     10.82 o 
   1   2  13        1.26        1.00      4.89 o 
   2   2  13        3.72       10.35      6.72 o 
 -10   3  13        3.84       -3.97      6.44 o 
  -9   3  13       21.53       16.84      7.55 o 
  -8   3  13       67.54       90.59     10.59 o 
  -7   3  13      143.83      169.94     12.78 o 
  -6   3  13      218.58      227.28     13.91 o 
  -5   3  13      252.85      272.69     14.90 o 
  -4   3  13      179.69      173.44     11.65 o 
  -3   3  13      145.06      147.36     11.27 o 
  -2   3  13       59.92       48.78      7.51 o 
  -1   3  13        8.55       21.66      6.96 o 
   0   3  13       32.38       23.09      7.23 o 
   1   3  13        0.32        3.48      6.30 o 
  -9   4  13        0.21        2.80      6.87 o 
  -8   4  13        1.72       -4.78      6.44 o 
  -7   4  13        0.04        7.64      7.02 o 
  -6   4  13       73.79       65.81      9.75 o 
  -5   4  13       44.84       33.65      7.73 o 
  -4   4  13      101.77      103.80     10.07 o 
  -3   4  13      270.81      304.45     15.58 o 
  -2   4  13      181.88      179.30     12.40 o 
  -1   4  13       90.58       87.99      9.99 o 
   0   4  13      131.18      133.29     11.48 o 
  -8   5  13       18.40       15.15      8.34 o 
  -7   5  13       40.06       56.75      9.75 o 
  -6   5  13       19.09       24.63      7.75 o 
  -5   5  13       11.52       18.52      7.47 o 
  -4   5  13        0.06       -8.45      5.76 o 
  -3   5  13        0.35       -0.85      5.74 o 
  -2   5  13       26.86       31.31      7.49 o 
  -4 -11  14        0.14        2.16      6.00 o 
  -3 -11  14        2.01        0.92      6.42 o 
  -2 -11  14       15.39       20.40      7.49 o 
  -1 -11  14       82.17       95.88     10.12 o 
   0 -11  14       66.87       57.62      8.84 o 
   1 -11  14       29.49       38.31      8.32 o 
   2 -11  14        9.89        3.61      6.10 o 
  -5 -10  14       20.78       18.67      6.72 o 
  -4 -10  14       71.73       68.33      8.77 o 
  -3 -10  14       44.97       47.57      8.02 o 
  -2 -10  14       21.10       22.75      7.30 o 
  -1 -10  14        0.06        6.91      6.42 o 
   0 -10  14       20.59       19.08      6.66 o 
   1 -10  14       99.96      117.10     11.01 o 
   2 -10  14      113.86      112.55     10.63 o 
   3 -10  14       29.10       31.52      8.30 o 
  -6  -9  14       15.21       20.81      7.11 o 
  -5  -9  14      158.57      157.49     11.59 o 
  -4  -9  14      134.45      134.00     10.99 o 
  -3  -9  14       44.19       43.83      7.66 o 
  -2  -9  14      116.23      134.04     10.61 o 
  -1  -9  14      101.92      127.40     10.52 o 
   0  -9  14        8.20        3.82      5.57 o 
   1  -9  14        1.27        6.15      5.87 o 
   2  -9  14        0.37       -4.76      5.10 o 
   3  -9  14        0.12       -0.53      6.42 o 
  -7  -8  14       39.26       30.26      7.32 o 
  -6  -8  14       30.68       23.09      6.38 o 
  -5  -8  14        0.29       -6.17      4.18 o 
  -4  -8  14       37.92       36.09      6.79 o 
  -3  -8  14       78.08       79.07      8.71 o 
  -2  -8  14       32.81       40.48      6.96 o 
  -1  -8  14        2.96        9.48      5.44 o 
   0  -8  14       97.43      106.62      9.71 o 
   1  -8  14      149.05      167.61     12.23 o 
   2  -8  14      317.03      315.80     16.18 o 
   3  -8  14      195.44      203.16     13.59 o 
   4  -8  14        1.69       -5.89      5.89 o 
  -8  -7  14       48.55       48.78      8.45 o 
  -7  -7  14       83.79       81.91      8.73 o 
  -6  -7  14       52.10       44.32      7.21 o 
  -5  -7  14      136.25      152.91     11.01 o 
  -4  -7  14      189.25      192.73     11.44 o 
  -3  -7  14        7.26        6.64      5.02 o 
  -2  -7  14        3.19        8.49      5.25 o 
  -1  -7  14       10.98        0.15      4.61 o 
   0  -7  14       28.19       13.49      5.98 o 
   1  -7  14      102.22       98.76      9.84 o 
   2  -7  14      155.63      148.42     11.78 o 
   3  -7  14      120.50      124.03     11.46 o 
   4  -7  14       54.99       50.60      8.92 o 
  -9  -6  14       35.56       32.80      7.94 o 
  -8  -6  14       19.01       16.54      6.77 o 
  -7  -6  14        0.45       13.02      5.98 o 
  -6  -6  14       72.25       90.21      8.94 o 
  -5  -6  14      146.35      129.03      9.71 o 
  -4  -6  14       72.52       80.90      5.71 o 
  -3  -6  14       97.80      105.62      6.37 o 
  -2  -6  14      205.72      197.99      8.16 o 
  -1  -6  14       18.44       16.18      5.55 o 
   0  -6  14       55.07       60.37      8.02 o 
   1  -6  14       10.25       11.37      6.12 o 
   2  -6  14        4.22        6.08      6.10 o 
   3  -6  14       12.76        8.11      6.53 o 
   4  -6  14        2.03       -1.07      6.87 o 
  -9  -5  14       71.44       77.19      9.35 o 
  -8  -5  14      119.14      128.54     10.24 o 
  -7  -5  14      144.56      169.13     11.35 o 
  -6  -5  14       50.73       44.84      7.13 o 
  -5  -5  14       53.99       58.32      5.03 o 
  -4  -5  14       65.87       66.84      5.40 o 
  -3  -5  14        0.09        0.65      3.30 o 
  -2  -5  14       50.21       45.14      6.77 o 
  -1  -5  14       39.89       48.18     12.91 o 
   0  -5  14       80.83       88.73      8.39 o 
   1  -5  14       69.20       71.68      8.30 o 
   2  -5  14       51.82       60.52      8.64 o 
   3  -5  14      150.33      145.97     11.78 o 
   4  -5  14       81.28      100.77     10.50 o 
 -10  -4  14        3.30       -0.66      5.44 o 
  -9  -4  14       27.48       36.58      7.51 o 
  -8  -4  14       65.30       69.74      8.32 o 
  -7  -4  14       13.18       13.96      5.74 o 
  -6  -4  14       59.62       77.87      5.56 o 
  -5  -4  14      381.00      391.26     10.53 o 
  -4  -4  14      423.69      405.04     16.31 o 
  -3  -4  14      111.31      110.16      6.26 o 
  -2  -4  14      129.14      123.89      5.47 o 
  -1  -4  14       52.95       54.29      5.22 o 
   0  -4  14        0.86       -1.37      3.45 o 
   1  -4  14        9.28       10.65      5.76 o 
   2  -4  14       79.42       67.74      8.24 o 
   3  -4  14       59.20       51.11      8.15 o 
   4  -4  14       22.90       25.54      7.92 o 
 -10  -3  14       47.71       49.25      7.64 o 
  -9  -3  14        0.69        2.60      5.38 o 
  -8  -3  14        0.90        5.19      5.10 o 
  -7  -3  14       15.44       11.25      3.77 o 
  -6  -3  14       12.59       13.22      6.46 o 
  -5  -3  14        1.41        0.05      3.31 o 
  -4  -3  14      107.27      120.41      8.45 o 
  -3  -3  14      330.35      313.28     15.00 o 
  -2  -3  14      303.52      327.72     10.00 o 
  -1  -3  14       97.96      107.89     13.69 o 
   0  -3  14       80.09       78.38      5.86 o 
   1  -3  14       37.57       35.26      4.88 o 
   2  -3  14        0.74        1.88      5.78 o 
   3  -3  14        0.17       -2.26      6.08 o 
   4  -3  14        0.88       -8.19      5.46 o 
 -10  -2  14       40.42       32.52      7.17 o 
  -9  -2  14       82.45       86.47      8.69 o 
  -8  -2  14      235.77      262.46      9.37 o 
  -7  -2  14      298.18      296.55     10.69 o 
  -6  -2  14      188.06      188.15     11.13 o 
  -5  -2  14       51.71       55.35      5.04 o 
  -4  -2  14       30.39       34.04      4.48 o 
  -3  -2  14        2.36        1.12      3.85 o 
  -2  -2  14       38.15       34.20      7.70 o 
  -1  -2  14       31.88       26.59      5.10 o 
   0  -2  14        6.02        2.98      3.56 o 
   1  -2  14       24.88       25.89      8.81 o 
   2  -2  14       68.27       69.42      6.89 o 
   3  -2  14       22.87       24.54      7.62 o 
  -8  -1  14       77.30       75.52      8.88 o 
  -7  -1  14      144.77      157.20     11.76 o 
  -6  -1  14      299.95      300.33     14.60 o 
  -5  -1  14      121.51      119.70     10.01 o 
  -4  -1  14      116.72      109.82      9.43 o 
  -3  -1  14      207.44      243.92     13.32 o 
  -2  -1  14      156.90      163.00     10.88 o 
  -1  -1  14       41.12       36.09      7.02 o 
   0  -1  14       65.66       49.89      7.87 o 
   1  -1  14       13.62       10.91      6.32 o 
   2  -1  14        9.20       14.47      6.62 o 
  -9   0  14      116.66      118.21     10.56 o 
  -8   0  14      101.93       87.82      9.54 o 
  -7   0  14        0.85        3.20      5.95 o 
  -6   0  14        0.14       -4.84      5.31 o 
  -5   0  14        1.78       -1.02      4.89 o 
  -4   0  14       23.65       18.65      6.62 o 
  -3   0  14       26.73       26.16      6.72 o 
  -2   0  14      133.42      166.33     11.46 o 
  -1   0  14      357.20      348.13     15.71 o 
   0   0  14      196.77      202.35     12.72 o 
   1   0  14       39.02       41.17      7.77 o 
   2   0  14        4.43        1.09      6.02 o 
 -10   1  14        7.01       10.20      7.23 o 
  -9   1  14       52.72       74.18      9.41 o 
  -8   1  14       79.02       98.96     10.22 o 
  -7   1  14       28.83       48.72      8.39 o 
  -6   1  14      133.82      136.82     10.93 o 
  -5   1  14      226.44      214.75     13.49 o 
  -4   1  14      117.78      102.20     10.03 o 
  -3   1  14       74.28       72.69      8.51 o 
  -2   1  14       12.16       20.66      7.00 o 
  -1   1  14        7.92       -1.37      5.27 o 
   0   1  14       13.35       12.57      6.49 o 
   1   1  14       12.99        6.85      6.59 o 
  -9   2  14        0.03       -0.85      6.47 o 
  -8   2  14        2.89        3.03      6.72 o 
  -7   2  14        9.47        9.03      6.57 o 
  -6   2  14      117.34      132.87     11.55 o 
  -5   2  14       63.09       64.15      8.77 o 
  -4   2  14      182.72      188.23     12.27 o 
  -3   2  14      222.21      243.86     13.89 o 
  -2   2  14      210.52      198.36     12.91 o 
  -1   2  14      182.15      178.26     12.08 o 
   0   2  14       46.94       50.00      8.64 o 
  -8   3  14       45.40       31.26      8.64 o 
  -7   3  14       20.91       16.22      7.73 o 
  -6   3  14       24.64       19.76      7.87 o 
  -5   3  14        1.97        3.41      6.55 o 
  -4   3  14       90.42       94.43     10.26 o 
  -3   3  14      105.72       96.72     10.31 o 
  -2   3  14       85.14       90.55     10.39 o 
  -1   3  14       24.40       42.17      8.41 o 
  -7   4  14       56.36       56.40      9.94 o 
  -6   4  14       76.15       87.97     10.88 o 
  -5   4  14        6.27        5.85      6.74 o 
  -4   4  14       11.90       10.48      7.15 o 
  -3   4  14       12.81       25.54      7.85 o 
  -4 -10  15        1.39       -1.90      5.87 o 
  -3 -10  15       10.17       10.95      7.30 o 
  -2 -10  15       36.65       48.93      8.90 o 
  -1 -10  15       29.45       28.38      7.75 o 
   0 -10  15       16.07       22.17      7.53 o 
  -5  -9  15       24.64       29.36      7.41 o 
  -4  -9  15        5.05        1.05      5.14 o 
  -3  -9  15        2.87        3.67      5.42 o 
  -2  -9  15       33.15       32.20      7.43 o 
  -1  -9  15       12.30       17.86      4.76 o 
   0  -9  15        4.13        6.21      6.23 o 
   1  -9  15       68.92       72.56      9.65 o 
  -6  -8  15       19.61       14.98      6.68 o 
  -5  -8  15       66.75       61.23      8.49 o 
  -4  -8  15       69.85       70.38      8.88 o 
  -3  -8  15       21.62       22.43      6.64 o 
  -2  -8  15        6.63        5.53      5.63 o 
  -1  -8  15        3.91        7.47      6.17 o 
   0  -8  15       12.64       14.73      6.51 o 
   1  -8  15       28.98       46.22      8.19 o 
   2  -8  15        6.59       21.72      7.75 o 
  -7  -7  15       51.18       50.36      8.28 o 
  -6  -7  15        0.71       -3.80      4.69 o 
  -5  -7  15        0.61       -1.43      4.99 o 
  -4  -7  15        0.32        0.45      4.93 o 
  -3  -7  15       12.17        2.71      5.14 o 
  -2  -7  15       14.61       10.56      5.61 o 
  -1  -7  15       11.45       12.16      6.34 o 
   0  -7  15       55.75       67.80      8.60 o 
   1  -7  15       45.25       57.64      8.54 o 
   2  -7  15       43.96       59.54      9.37 o 
  -8  -6  15       82.63       79.02      9.30 o 
  -7  -6  15       88.92       71.53      8.98 o 
  -6  -6  15       57.05       68.57      8.49 o 
  -5  -6  15      134.94      140.89     10.76 o 
  -4  -6  15      237.76      221.90     12.30 o 
  -3  -6  15      204.25      206.63     13.17 o 
  -2  -6  15       58.85       46.14      7.68 o 
  -1  -6  15        4.68       -1.37      5.34 o 
   0  -6  15       10.66       18.14      6.21 o 
   1  -6  15        0.54        8.88      6.00 o 
   2  -6  15        0.43       -6.34      5.93 o 
   3  -6  15       60.63       75.12     10.09 o 
  -8  -5  15        2.74       -0.70      5.21 o 
  -7  -5  15        0.15       -1.41      4.84 o 
  -6  -5  15       50.77       53.50      7.90 o 
  -5  -5  15      233.83      218.74     15.60 o 
  -4  -5  15      401.26      404.88     11.57 o 
  -3  -5  15      199.99      206.53     31.99 o 
  -2  -5  15       23.14       29.18      4.98 o 
  -1  -5  15       28.18       38.13      6.40 o 
   0  -5  15       73.02       88.91      9.43 o 
   1  -5  15        3.96        9.71      6.42 o 
   2  -5  15        2.58       -3.09      5.78 o 
   3  -5  15       19.32       14.17      7.06 o 
  -9  -4  15        2.73        7.62      5.42 o 
  -8  -4  15       28.46       23.69      6.53 o 
  -7  -4  15       78.37       88.31      8.96 o 
  -6  -4  15       29.80       31.83      4.72 o 
  -5  -4  15        6.08        5.10      3.70 o 
  -4  -4  15       10.20        6.52      3.99 o 
  -3  -4  15       23.01       22.69      4.60 o 
  -2  -4  15        1.36        2.35      3.66 o 
  -1  -4  15       46.12       54.45      5.70 o 
   0  -4  15       89.17       94.64      6.69 o 
   1  -4  15       25.65       44.05      7.70 o 
   2  -4  15        8.97        7.04      6.23 o 
  -9  -3  15        9.49        9.18      5.87 o 
  -8  -3  15       21.05       15.02      5.85 o 
  -7  -3  15        8.52        7.44      3.90 o 
  -6  -3  15       37.15       54.37     10.75 o 
  -5  -3  15      191.62      194.38      8.42 o 
  -4  -3  15      336.72      336.68     10.37 o 
  -3  -3  15      243.60      236.16      9.79 o 
  -2  -3  15       63.56       60.95      5.54 o 
  -1  -3  15        0.65       -1.93      3.70 o 
   0  -3  15       10.81        9.30      4.31 o 
   1  -3  15        0.92        4.47      4.22 o 
   2  -3  15       24.70       43.92      8.41 o 
  -8  -2  15       12.98       13.85      6.17 o 
  -7  -2  15       30.21       19.21      7.04 o 
  -6  -2  15        0.53        8.86      6.00 o 
  -5  -2  15       38.75       49.70      8.07 o 
  -4  -2  15       65.06       61.40      5.60 o 
  -3  -2  15      154.76      156.78      7.71 o 
  -2  -2  15       96.90      120.03      6.93 o 
  -1  -2  15      161.50      161.99      8.17 o 
   0  -2  15      299.98      301.28     13.25 o 
   1  -2  15       81.34       97.91      7.00 o 
   2  -2  15        6.86        8.60      6.36 o 
  -8  -1  15      111.95      137.69     11.61 o 
  -7  -1  15       51.89       77.15      9.26 o 
  -6  -1  15        3.12        3.52      6.08 o 
  -5  -1  15       28.67       37.05      7.77 o 
  -4  -1  15      122.88      130.63     11.05 o 
  -3  -1  15       37.63       31.26      7.47 o 
  -2  -1  15        0.07       -0.75      5.10 o 
  -1  -1  15       49.39       43.19      7.60 o 
   0  -1  15       58.93       53.16      8.45 o 
   1  -1  15       88.94       99.87     10.39 o 
  -9   0  15        2.30       -0.94      6.53 o 
  -8   0  15        4.77        4.57      6.68 o 
  -7   0  15       15.72       31.52      7.45 o 
  -6   0  15       38.37       56.25      8.77 o 
  -5   0  15       91.43      112.98     10.82 o 
  -4   0  15      104.44      109.76     10.22 o 
  -3   0  15      118.08      138.10     11.16 o 
  -2   0  15      107.62      104.19     10.22 o 
  -1   0  15       59.01       54.23      8.51 o 
   0   0  15       50.13       42.04      8.30 o 
  -8   1  15       34.46       38.88      8.64 o 
  -7   1  15       11.06       25.29      8.13 o 
  -6   1  15        3.92       12.12      7.26 o 
  -5   1  15        2.05       11.12      6.98 o 
  -4   1  15       11.24       13.19      6.85 o 
  -3   1  15       52.11       45.50      8.30 o 
  -2   1  15      159.33      192.60     13.06 o 
  -1   1  15       98.60       77.04      9.88 o 
  -7   2  15       48.13       56.75      9.56 o 
  -6   2  15      154.01      204.51     14.43 o 
  -5   2  15       70.54       79.11      9.80 o 
  -4   2  15        2.19        5.38      5.89 o 
  -3   2  15        9.25       11.10      7.02 o 
  -2   2  15        1.64       -2.22      6.47 o 
  -5   3  15       15.82       16.94      7.98 o 
  -3  -9  16       13.60       10.37      6.36 o 
  -2  -9  16        0.82        5.48      6.00 o 
  -1  -9  16        1.07       -0.02      5.76 o 
  -5  -8  16       30.55       39.10      8.11 o 
  -4  -8  16       12.40       11.42      6.30 o 
  -3  -8  16       21.40       19.04      6.79 o 
  -2  -8  16       17.16        4.59      5.93 o 
  -1  -8  16        8.62        6.55      6.27 o 
   0  -8  16       15.40       10.07      6.72 o 
  -6  -7  16       60.94       60.05      8.94 o 
  -5  -7  16      103.51       99.55      9.84 o 
  -4  -7  16      220.66      235.47     13.87 o 
  -3  -7  16      200.52      225.57     13.66 o 
  -2  -7  16       41.30       57.79      6.20 o 
  -1  -7  16        0.76       -7.68      5.12 o 
   0  -7  16        5.43        1.24      6.04 o 
   1  -7  16        4.58        1.60      6.70 o 
  -7  -6  16       42.14       49.32      7.94 o 
  -6  -6  16        0.15        7.09      5.74 o 
  -5  -6  16       19.19        8.47      5.68 o 
  -4  -6  16       49.98       57.37     12.31 o 
  -3  -6  16       31.40       27.50      5.09 o 
  -2  -6  16       20.97       23.18      6.57 o 
  -1  -6  16       38.77       50.43      8.47 o 
   0  -6  16       17.46        4.16      6.19 o 
   1  -6  16        8.31       11.42      7.11 o 
  -7  -5  16       10.04        7.58      5.85 o 
  -6  -5  16      112.22      136.88     10.93 o 
  -5  -5  16       63.50       64.41      5.99 o 
  -4  -5  16       50.59       55.78      5.91 o 
  -3  -5  16      104.41      115.50      7.21 o 
  -2  -5  16       57.38       49.27      5.74 o 
  -1  -5  16        2.69        3.97      3.99 o 
   0  -5  16       14.84       18.31      7.00 o 
   1  -5  16       10.01       19.97      7.30 o 
  -8  -4  16        7.54       -0.60      5.48 o 
  -7  -4  16       21.34       24.67      6.53 o 
  -6  -4  16        7.47       -1.62      3.84 o 
  -5  -4  16       15.00       19.45      4.73 o 
  -4  -4  16      178.18      162.98      8.16 o 
  -3  -4  16      152.13      175.63      7.04 o 
  -2  -4  16      121.88      132.69      7.62 o 
  -1  -4  16      165.49      175.13      8.97 o 
   0  -4  16       37.30       40.31      5.82 o 
   1  -4  16        0.33       -6.68      5.12 o 
  -7  -3  16        2.54        4.95      4.09 o 
  -6  -3  16       50.99       39.24      6.44 o 
  -5  -3  16       63.20       73.83      6.27 o 
  -4  -3  16       10.52        5.98      4.27 o 
  -3  -3  16        7.76        6.16      4.05 o 
  -2  -3  16        0.83       -4.45      4.51 o 
  -1  -3  16       69.27       71.12      6.40 o 
   0  -3  16       85.92       86.75     12.29 o 
  -8  -2  16        3.47       10.14      6.70 o 
  -7  -2  16       22.78       35.17      7.79 o 
  -6  -2  16       96.30      103.89     10.52 o 
  -5  -2  16       73.59       74.22      9.58 o 
  -4  -2  16      119.50      130.22     11.40 o 
  -3  -2  16       77.98       79.43      9.73 o 
  -2  -2  16       19.26       33.04      8.11 o 
  -1  -2  16       49.56       45.75      8.47 o 
   0  -2  16       13.07       12.10      7.02 o 
  -7  -1  16       13.75        5.85      6.74 o 
  -6  -1  16       69.44       69.08      9.60 o 
  -5  -1  16       21.67       22.34      7.64 o 
  -4  -1  16       28.62       36.54      8.34 o 
  -3  -1  16       16.91       12.12      6.51 o 
  -2  -1  16       34.73       32.61      8.15 o 
  -1  -1  16      102.96      100.30     10.61 o 
  -7   0  16        3.15       10.97      7.21 o 
  -6   0  16       32.39       29.41      8.26 o 
  -5   0  16       68.71       85.26     10.61 o 
  -4   0  16       54.49       56.77      9.18 o 
  -3   0  16        1.25        0.19      6.53 o 
  -2   0  16       11.36       20.57      7.45 o 
  -5   1  16       46.77       32.86      8.69 o 
  -4   1  16       78.06       89.74     10.88 o 
  -4  -6  17      101.73      112.13      7.52 o 
  -3  -6  17      140.09      133.24      6.57 o 
  -2  -6  17      100.17       89.25     10.39 o 
  -5  -5  17        3.16        7.17      4.54 o 
  -4  -5  17        1.86        7.95      4.47 o 
  -3  -5  17        3.14        7.36      4.84 o 
  -2  -5  17       42.86       41.80      5.96 o 
  -5  -4  17       39.57       36.60      7.98 o 
  -4  -4  17       62.57       73.00      9.08 o 
  -3  -4  17       65.07       74.11      6.77 o 
  -2  -4  17       31.78       32.98      5.61 o 
  -5  -3  17      134.30      127.08     11.65 o 
  -4  -3  17       31.25       35.08      7.90 o 
  -3  -3  17        5.06        2.99      6.68 o 
                                                 
